# Supplementary material for: Global, regional, and national burden of brain and other CNS cancer, 1990–2016: a systematic analysis for the Global Burden of Disease Study 2016
Source: Lancet Neurol. 2019 Apr;18(4):376–93. doi: 10.1016/S1474-4422(18)30468-X (PMC6416167; doi:10.1016/S1474-4422(18)30468-X)
Supplement: Supplementary appendix 2 [file mmc2.xlsx]

## Sheet: Sheet1
Supplementary Table:
Measure	Location	Sex	Age	Cause	Metric	Year	Value	Lower 95th percentile uncertainy value	Upper 95th percentile uncertainy value
DALYs (Disability-Adjusted Life Years)	Central Europe, Eastern Europe, and Central Asia	Both	All Ages	Brain and nervous system cancer	Number	2016	737,173.68	625,069.42	840,101.11
DALYs (Disability-Adjusted Life Years)	Central Europe, Eastern Europe, and Central Asia	Both	All Ages	Brain and nervous system cancer	Rate	2016	177.41	150.43	202.19
DALYs (Disability-Adjusted Life Years)	Central Europe, Eastern Europe, and Central Asia	Both	Age-standardized	Brain and nervous system cancer	Rate	2016	157.94	133.93	178.60
DALYs (Disability-Adjusted Life Years)	Laos	Both	All Ages	Brain and nervous system cancer	Number	2016	5,481.35	4,249.73	6,691.16
DALYs (Disability-Adjusted Life Years)	Laos	Both	All Ages	Brain and nervous system cancer	Rate	2016	76.01	58.93	92.79
DALYs (Disability-Adjusted Life Years)	Laos	Both	Age-standardized	Brain and nervous system cancer	Rate	2016	83.31	64.88	99.74
DALYs (Disability-Adjusted Life Years)	Rwanda	Both	All Ages	Brain and nervous system cancer	Number	2016	6,940.51	5,542.67	8,435.93
DALYs (Disability-Adjusted Life Years)	Rwanda	Both	All Ages	Brain and nervous system cancer	Rate	2016	57.48	45.90	69.86
DALYs (Disability-Adjusted Life Years)	Rwanda	Both	Age-standardized	Brain and nervous system cancer	Rate	2016	74.06	58.91	92.52
DALYs (Disability-Adjusted Life Years)	Azerbaijan	Both	All Ages	Brain and nervous system cancer	Number	2016	16,838.38	13,586.00	20,699.81
DALYs (Disability-Adjusted Life Years)	Azerbaijan	Both	All Ages	Brain and nervous system cancer	Rate	2016	171.24	138.17	210.51
DALYs (Disability-Adjusted Life Years)	Azerbaijan	Both	Age-standardized	Brain and nervous system cancer	Rate	2016	168.78	136.81	204.47
DALYs (Disability-Adjusted Life Years)	El Salvador	Both	All Ages	Brain and nervous system cancer	Number	2016	6,556.75	4,577.67	7,914.67
DALYs (Disability-Adjusted Life Years)	El Salvador	Both	All Ages	Brain and nervous system cancer	Rate	2016	106.36	74.26	128.39
DALYs (Disability-Adjusted Life Years)	El Salvador	Both	Age-standardized	Brain and nervous system cancer	Rate	2016	112.23	78.08	135.29
DALYs (Disability-Adjusted Life Years)	Indonesia	Both	All Ages	Brain and nervous system cancer	Number	2016	214,520.88	154,654.94	299,149.01
DALYs (Disability-Adjusted Life Years)	Indonesia	Both	All Ages	Brain and nervous system cancer	Rate	2016	83.17	59.96	115.99
DALYs (Disability-Adjusted Life Years)	Indonesia	Both	Age-standardized	Brain and nervous system cancer	Rate	2016	87.12	62.38	121.33
DALYs (Disability-Adjusted Life Years)	Puerto Rico	Both	All Ages	Brain and nervous system cancer	Number	2016	2,661.48	2,283.89	2,997.43
DALYs (Disability-Adjusted Life Years)	Puerto Rico	Both	All Ages	Brain and nervous system cancer	Rate	2016	72.49	62.21	81.64
DALYs (Disability-Adjusted Life Years)	Puerto Rico	Both	Age-standardized	Brain and nervous system cancer	Rate	2016	64.19	54.80	73.30
DALYs (Disability-Adjusted Life Years)	Dominica	Both	All Ages	Brain and nervous system cancer	Number	2016	39.67	33.75	48.41
DALYs (Disability-Adjusted Life Years)	Dominica	Both	All Ages	Brain and nervous system cancer	Rate	2016	53.40	45.44	65.18
DALYs (Disability-Adjusted Life Years)	Dominica	Both	Age-standardized	Brain and nervous system cancer	Rate	2016	53.88	45.80	65.41
DALYs (Disability-Adjusted Life Years)	Poland	Both	All Ages	Brain and nervous system cancer	Number	2016	84,180.80	67,408.76	95,637.76
DALYs (Disability-Adjusted Life Years)	Poland	Both	All Ages	Brain and nervous system cancer	Rate	2016	217.85	174.45	247.50
DALYs (Disability-Adjusted Life Years)	Poland	Both	Age-standardized	Brain and nervous system cancer	Rate	2016	174.56	140.29	202.81
DALYs (Disability-Adjusted Life Years)	Mexico	Both	All Ages	Brain and nervous system cancer	Number	2016	97,707.46	78,602.02	107,753.00
DALYs (Disability-Adjusted Life Years)	Mexico	Both	All Ages	Brain and nervous system cancer	Rate	2016	75.94	61.09	83.74
DALYs (Disability-Adjusted Life Years)	Mexico	Both	Age-standardized	Brain and nervous system cancer	Rate	2016	81.53	65.16	89.38
DALYs (Disability-Adjusted Life Years)	East Asia	Both	All Ages	Brain and nervous system cancer	Number	2016	1,986,793.73	1,793,427.28	2,244,265.87
DALYs (Disability-Adjusted Life Years)	East Asia	Both	All Ages	Brain and nervous system cancer	Rate	2016	140.19	126.55	158.36
DALYs (Disability-Adjusted Life Years)	East Asia	Both	Age-standardized	Brain and nervous system cancer	Rate	2016	131.54	118.54	147.23
DALYs (Disability-Adjusted Life Years)	Palestine	Both	All Ages	Brain and nervous system cancer	Number	2016	9,403.12	8,068.08	11,170.92
DALYs (Disability-Adjusted Life Years)	Palestine	Both	All Ages	Brain and nervous system cancer	Rate	2016	182.09	156.24	216.33
DALYs (Disability-Adjusted Life Years)	Palestine	Both	Age-standardized	Brain and nervous system cancer	Rate	2016	245.55	210.53	277.86
DALYs (Disability-Adjusted Life Years)	Central Asia	Both	All Ages	Brain and nervous system cancer	Number	2016	127,439.19	106,134.84	140,170.61
DALYs (Disability-Adjusted Life Years)	Central Asia	Both	All Ages	Brain and nervous system cancer	Rate	2016	144.31	120.19	158.73
DALYs (Disability-Adjusted Life Years)	Central Asia	Both	Age-standardized	Brain and nervous system cancer	Rate	2016	148.34	124.14	162.74
DALYs (Disability-Adjusted Life Years)	Norway	Both	All Ages	Brain and nervous system cancer	Number	2016	9,925.40	7,957.02	11,418.54
DALYs (Disability-Adjusted Life Years)	Norway	Both	All Ages	Brain and nervous system cancer	Rate	2016	188.94	151.47	217.36
DALYs (Disability-Adjusted Life Years)	Norway	Both	Age-standardized	Brain and nervous system cancer	Rate	2016	156.70	129.33	179.99
DALYs (Disability-Adjusted Life Years)	Scotland	Both	All Ages	Brain and nervous system cancer	Number	2016	9,943.81	8,489.99	11,422.96
DALYs (Disability-Adjusted Life Years)	Scotland	Both	All Ages	Brain and nervous system cancer	Rate	2016	184.03	157.12	211.40
DALYs (Disability-Adjusted Life Years)	Scotland	Both	Age-standardized	Brain and nervous system cancer	Rate	2016	148.57	128.19	170.50
DALYs (Disability-Adjusted Life Years)	Taiwan	Both	All Ages	Brain and nervous system cancer	Number	2016	18,448.00	12,637.81	22,268.00
DALYs (Disability-Adjusted Life Years)	Taiwan	Both	All Ages	Brain and nervous system cancer	Rate	2016	77.74	53.26	93.84
DALYs (Disability-Adjusted Life Years)	Taiwan	Both	Age-standardized	Brain and nervous system cancer	Rate	2016	71.48	48.40	86.76
DALYs (Disability-Adjusted Life Years)	Slovenia	Both	All Ages	Brain and nervous system cancer	Number	2016	3,594.37	2,268.89	4,382.26
DALYs (Disability-Adjusted Life Years)	Slovenia	Both	All Ages	Brain and nervous system cancer	Rate	2016	174.06	109.87	212.22
DALYs (Disability-Adjusted Life Years)	Slovenia	Both	Age-standardized	Brain and nervous system cancer	Rate	2016	133.17	86.10	160.56
DALYs (Disability-Adjusted Life Years)	Saudi Arabia	Both	All Ages	Brain and nervous system cancer	Number	2016	26,182.40	20,275.34	37,082.18
DALYs (Disability-Adjusted Life Years)	Saudi Arabia	Both	All Ages	Brain and nervous system cancer	Rate	2016	83.06	64.32	117.64
DALYs (Disability-Adjusted Life Years)	Saudi Arabia	Both	Age-standardized	Brain and nervous system cancer	Rate	2016	109.92	88.34	149.59
DALYs (Disability-Adjusted Life Years)	Georgia	Both	All Ages	Brain and nervous system cancer	Number	2016	6,451.92	4,299.38	8,093.86
DALYs (Disability-Adjusted Life Years)	Georgia	Both	All Ages	Brain and nervous system cancer	Rate	2016	159.74	106.45	200.40
DALYs (Disability-Adjusted Life Years)	Georgia	Both	Age-standardized	Brain and nervous system cancer	Rate	2016	144.80	99.78	180.40
DALYs (Disability-Adjusted Life Years)	Guyana	Both	All Ages	Brain and nervous system cancer	Number	2016	371.73	305.68	440.51
DALYs (Disability-Adjusted Life Years)	Guyana	Both	All Ages	Brain and nervous system cancer	Rate	2016	48.65	40.01	57.66
DALYs (Disability-Adjusted Life Years)	Guyana	Both	Age-standardized	Brain and nervous system cancer	Rate	2016	50.85	41.81	60.20
DALYs (Disability-Adjusted Life Years)	Estonia	Both	All Ages	Brain and nervous system cancer	Number	2016	2,279.48	1,486.82	2,729.95
DALYs (Disability-Adjusted Life Years)	Estonia	Both	All Ages	Brain and nervous system cancer	Rate	2016	173.02	112.85	207.21
DALYs (Disability-Adjusted Life Years)	Estonia	Both	Age-standardized	Brain and nervous system cancer	Rate	2016	142.31	93.12	169.76
DALYs (Disability-Adjusted Life Years)	Myanmar	Both	All Ages	Brain and nervous system cancer	Number	2016	59,451.30	46,770.88	70,526.05
DALYs (Disability-Adjusted Life Years)	Myanmar	Both	All Ages	Brain and nervous system cancer	Rate	2016	109.06	85.80	129.38
DALYs (Disability-Adjusted Life Years)	Myanmar	Both	Age-standardized	Brain and nervous system cancer	Rate	2016	115.78	90.96	136.52
DALYs (Disability-Adjusted Life Years)	Slovakia	Both	All Ages	Brain and nervous system cancer	Number	2016	11,179.39	9,277.59	13,056.94
DALYs (Disability-Adjusted Life Years)	Slovakia	Both	All Ages	Brain and nervous system cancer	Rate	2016	204.87	170.02	239.27
DALYs (Disability-Adjusted Life Years)	Slovakia	Both	Age-standardized	Brain and nervous system cancer	Rate	2016	170.41	143.32	197.72
DALYs (Disability-Adjusted Life Years)	Sweden	Both	All Ages	Brain and nervous system cancer	Number	2016	16,034.57	13,556.24	18,917.13
DALYs (Disability-Adjusted Life Years)	Sweden	Both	All Ages	Brain and nervous system cancer	Rate	2016	162.16	137.10	191.31
DALYs (Disability-Adjusted Life Years)	Sweden	Both	Age-standardized	Brain and nervous system cancer	Rate	2016	132.37	112.13	156.22
DALYs (Disability-Adjusted Life Years)	Zacatecas	Both	All Ages	Brain and nervous system cancer	Number	2016	1,563.86	976.81	1,871.70
DALYs (Disability-Adjusted Life Years)	Zacatecas	Both	All Ages	Brain and nervous system cancer	Rate	2016	99.15	61.93	118.67
DALYs (Disability-Adjusted Life Years)	Zacatecas	Both	Age-standardized	Brain and nervous system cancer	Rate	2016	105.16	66.32	124.83
DALYs (Disability-Adjusted Life Years)	Timor-Leste	Both	All Ages	Brain and nervous system cancer	Number	2016	771.41	513.36	1,012.44
DALYs (Disability-Adjusted Life Years)	Timor-Leste	Both	All Ages	Brain and nervous system cancer	Rate	2016	66.56	44.29	87.35
DALYs (Disability-Adjusted Life Years)	Timor-Leste	Both	Age-standardized	Brain and nervous system cancer	Rate	2016	75.51	48.06	100.97
DALYs (Disability-Adjusted Life Years)	Saint Lucia	Both	All Ages	Brain and nervous system cancer	Number	2016	122.01	107.54	143.14
DALYs (Disability-Adjusted Life Years)	Saint Lucia	Both	All Ages	Brain and nervous system cancer	Rate	2016	66.94	59.00	78.54
DALYs (Disability-Adjusted Life Years)	Saint Lucia	Both	Age-standardized	Brain and nervous system cancer	Rate	2016	66.96	58.32	79.04
DALYs (Disability-Adjusted Life Years)	Yorkshire and the Humber	Both	All Ages	Brain and nervous system cancer	Number	2016	9,650.24	7,848.46	10,292.54
DALYs (Disability-Adjusted Life Years)	Yorkshire and the Humber	Both	All Ages	Brain and nervous system cancer	Rate	2016	178.59	145.25	190.48
DALYs (Disability-Adjusted Life Years)	Yorkshire and the Humber	Both	Age-standardized	Brain and nervous system cancer	Rate	2016	149.89	123.77	159.42
DALYs (Disability-Adjusted Life Years)	Australasia	Both	All Ages	Brain and nervous system cancer	Number	2016	46,522.57	37,874.55	53,361.83
DALYs (Disability-Adjusted Life Years)	Australasia	Both	All Ages	Brain and nervous system cancer	Rate	2016	162.36	132.18	186.23
DALYs (Disability-Adjusted Life Years)	Australasia	Both	Age-standardized	Brain and nervous system cancer	Rate	2016	139.15	115.20	161.18
DALYs (Disability-Adjusted Life Years)	Southeast Asia	Both	All Ages	Brain and nervous system cancer	Number	2016	532,546.35	410,785.64	631,486.63
DALYs (Disability-Adjusted Life Years)	Southeast Asia	Both	All Ages	Brain and nervous system cancer	Rate	2016	81.30	62.71	96.41
DALYs (Disability-Adjusted Life Years)	Southeast Asia	Both	Age-standardized	Brain and nervous system cancer	Rate	2016	84.60	64.98	100.09
DALYs (Disability-Adjusted Life Years)	Moldova	Both	All Ages	Brain and nervous system cancer	Number	2016	6,074.34	4,871.85	7,005.84
DALYs (Disability-Adjusted Life Years)	Moldova	Both	All Ages	Brain and nervous system cancer	Rate	2016	149.29	119.73	172.18
DALYs (Disability-Adjusted Life Years)	Moldova	Both	Age-standardized	Brain and nervous system cancer	Rate	2016	137.14	109.32	159.32
DALYs (Disability-Adjusted Life Years)	Mongolia	Both	All Ages	Brain and nervous system cancer	Number	2016	3,015.38	2,377.99	3,763.03
DALYs (Disability-Adjusted Life Years)	Mongolia	Both	All Ages	Brain and nervous system cancer	Rate	2016	99.28	78.29	123.90
DALYs (Disability-Adjusted Life Years)	Mongolia	Both	Age-standardized	Brain and nervous system cancer	Rate	2016	110.08	82.56	135.85
DALYs (Disability-Adjusted Life Years)	Venezuela	Both	All Ages	Brain and nervous system cancer	Number	2016	22,884.12	16,604.02	28,965.53
DALYs (Disability-Adjusted Life Years)	Venezuela	Both	All Ages	Brain and nervous system cancer	Rate	2016	72.78	52.81	92.12
DALYs (Disability-Adjusted Life Years)	Venezuela	Both	Age-standardized	Brain and nervous system cancer	Rate	2016	76.58	54.58	96.26
DALYs (Disability-Adjusted Life Years)	Singapore	Both	All Ages	Brain and nervous system cancer	Number	2016	2,392.69	1,869.65	3,104.05
DALYs (Disability-Adjusted Life Years)	Singapore	Both	All Ages	Brain and nervous system cancer	Rate	2016	60.87	47.56	78.96
DALYs (Disability-Adjusted Life Years)	Singapore	Both	Age-standardized	Brain and nervous system cancer	Rate	2016	56.90	45.04	71.62
DALYs (Disability-Adjusted Life Years)	Belize	Both	All Ages	Brain and nervous system cancer	Number	2016	281.58	228.11	357.55
DALYs (Disability-Adjusted Life Years)	Belize	Both	All Ages	Brain and nervous system cancer	Rate	2016	75.26	60.97	95.56
DALYs (Disability-Adjusted Life Years)	Belize	Both	Age-standardized	Brain and nervous system cancer	Rate	2016	87.40	73.22	108.40
DALYs (Disability-Adjusted Life Years)	United Arab Emirates	Both	All Ages	Brain and nervous system cancer	Number	2016	11,444.41	7,288.38	19,244.13
DALYs (Disability-Adjusted Life Years)	United Arab Emirates	Both	All Ages	Brain and nervous system cancer	Rate	2016	119.28	75.96	200.57
DALYs (Disability-Adjusted Life Years)	United Arab Emirates	Both	Age-standardized	Brain and nervous system cancer	Rate	2016	133.54	92.48	208.76
DALYs (Disability-Adjusted Life Years)	Uzbekistan	Both	All Ages	Brain and nervous system cancer	Number	2016	50,027.35	36,548.50	59,480.24
DALYs (Disability-Adjusted Life Years)	Uzbekistan	Both	All Ages	Brain and nervous system cancer	Rate	2016	164.38	120.09	195.45
DALYs (Disability-Adjusted Life Years)	Uzbekistan	Both	Age-standardized	Brain and nervous system cancer	Rate	2016	169.53	127.87	199.75
DALYs (Disability-Adjusted Life Years)	Libya	Both	All Ages	Brain and nervous system cancer	Number	2016	8,080.35	5,109.47	11,095.78
DALYs (Disability-Adjusted Life Years)	Libya	Both	All Ages	Brain and nervous system cancer	Rate	2016	131.14	82.92	180.08
DALYs (Disability-Adjusted Life Years)	Libya	Both	Age-standardized	Brain and nervous system cancer	Rate	2016	145.63	93.37	202.64
DALYs (Disability-Adjusted Life Years)	The Gambia	Both	All Ages	Brain and nervous system cancer	Number	2016	827.02	688.98	983.49
DALYs (Disability-Adjusted Life Years)	The Gambia	Both	All Ages	Brain and nervous system cancer	Rate	2016	40.44	33.69	48.10
DALYs (Disability-Adjusted Life Years)	The Gambia	Both	Age-standardized	Brain and nervous system cancer	Rate	2016	56.86	45.94	70.65
DALYs (Disability-Adjusted Life Years)	Gifu	Both	All Ages	Brain and nervous system cancer	Number	2016	1,070.92	843.26	1,322.68
DALYs (Disability-Adjusted Life Years)	Gifu	Both	All Ages	Brain and nervous system cancer	Rate	2016	53.05	41.77	65.52
DALYs (Disability-Adjusted Life Years)	Gifu	Both	Age-standardized	Brain and nervous system cancer	Rate	2016	43.35	34.49	54.49
DALYs (Disability-Adjusted Life Years)	Belarus	Both	All Ages	Brain and nervous system cancer	Number	2016	14,822.74	11,649.36	17,798.58
DALYs (Disability-Adjusted Life Years)	Belarus	Both	All Ages	Brain and nervous system cancer	Rate	2016	155.32	122.07	186.50
DALYs (Disability-Adjusted Life Years)	Belarus	Both	Age-standardized	Brain and nervous system cancer	Rate	2016	135.25	106.69	161.53
DALYs (Disability-Adjusted Life Years)	Armenia	Both	All Ages	Brain and nervous system cancer	Number	2016	6,829.68	5,621.68	7,921.67
DALYs (Disability-Adjusted Life Years)	Armenia	Both	All Ages	Brain and nervous system cancer	Rate	2016	224.45	184.75	260.34
DALYs (Disability-Adjusted Life Years)	Armenia	Both	Age-standardized	Brain and nervous system cancer	Rate	2016	206.15	170.89	237.47
DALYs (Disability-Adjusted Life Years)	North Africa and Middle East	Both	All Ages	Brain and nervous system cancer	Number	2016	630,437.48	513,381.38	721,833.93
DALYs (Disability-Adjusted Life Years)	North Africa and Middle East	Both	All Ages	Brain and nervous system cancer	Rate	2016	109.67	89.30	125.57
DALYs (Disability-Adjusted Life Years)	North Africa and Middle East	Both	Age-standardized	Brain and nervous system cancer	Rate	2016	124.18	101.96	142.55
DALYs (Disability-Adjusted Life Years)	Dominican Republic	Both	All Ages	Brain and nervous system cancer	Number	2016	7,635.95	6,062.71	10,875.86
DALYs (Disability-Adjusted Life Years)	Dominican Republic	Both	All Ages	Brain and nervous system cancer	Rate	2016	72.51	57.57	103.28
DALYs (Disability-Adjusted Life Years)	Dominican Republic	Both	Age-standardized	Brain and nervous system cancer	Rate	2016	76.89	61.12	105.95
DALYs (Disability-Adjusted Life Years)	New Zealand	Both	All Ages	Brain and nervous system cancer	Number	2016	7,925.28	6,389.71	9,195.42
DALYs (Disability-Adjusted Life Years)	New Zealand	Both	All Ages	Brain and nervous system cancer	Rate	2016	174.12	140.39	202.03
DALYs (Disability-Adjusted Life Years)	New Zealand	Both	Age-standardized	Brain and nervous system cancer	Rate	2016	150.20	121.22	173.52
DALYs (Disability-Adjusted Life Years)	East of England	Both	All Ages	Brain and nervous system cancer	Number	2016	10,487.41	7,530.90	11,338.79
DALYs (Disability-Adjusted Life Years)	East of England	Both	All Ages	Brain and nervous system cancer	Rate	2016	171.97	123.49	185.93
DALYs (Disability-Adjusted Life Years)	East of England	Both	Age-standardized	Brain and nervous system cancer	Rate	2016	138.63	101.96	149.82
DALYs (Disability-Adjusted Life Years)	High-income Asia Pacific	Both	All Ages	Brain and nervous system cancer	Number	2016	110,751.44	96,338.11	128,370.65
DALYs (Disability-Adjusted Life Years)	High-income Asia Pacific	Both	All Ages	Brain and nervous system cancer	Rate	2016	61.40	53.41	71.17
DALYs (Disability-Adjusted Life Years)	High-income Asia Pacific	Both	Age-standardized	Brain and nervous system cancer	Rate	2016	52.17	45.53	61.15
DALYs (Disability-Adjusted Life Years)	Somalia	Both	All Ages	Brain and nervous system cancer	Number	2016	5,564.29	4,375.08	6,797.82
DALYs (Disability-Adjusted Life Years)	Somalia	Both	All Ages	Brain and nervous system cancer	Rate	2016	53.56	42.12	65.44
DALYs (Disability-Adjusted Life Years)	Somalia	Both	Age-standardized	Brain and nervous system cancer	Rate	2016	71.09	56.31	87.44
DALYs (Disability-Adjusted Life Years)	North West England	Both	All Ages	Brain and nervous system cancer	Number	2016	12,344.00	11,027.75	13,331.01
DALYs (Disability-Adjusted Life Years)	North West England	Both	All Ages	Brain and nervous system cancer	Rate	2016	172.03	153.69	185.79
DALYs (Disability-Adjusted Life Years)	North West England	Both	Age-standardized	Brain and nervous system cancer	Rate	2016	142.29	128.63	156.64
DALYs (Disability-Adjusted Life Years)	Argentina	Both	All Ages	Brain and nervous system cancer	Number	2016	43,606.36	38,535.87	48,644.70
DALYs (Disability-Adjusted Life Years)	Argentina	Both	All Ages	Brain and nervous system cancer	Rate	2016	99.80	88.20	111.33
DALYs (Disability-Adjusted Life Years)	Argentina	Both	Age-standardized	Brain and nervous system cancer	Rate	2016	99.00	87.49	110.42
DALYs (Disability-Adjusted Life Years)	Fiji	Both	All Ages	Brain and nervous system cancer	Number	2016	534.42	368.22	714.00
DALYs (Disability-Adjusted Life Years)	Fiji	Both	All Ages	Brain and nervous system cancer	Rate	2016	62.01	42.72	82.84
DALYs (Disability-Adjusted Life Years)	Fiji	Both	Age-standardized	Brain and nervous system cancer	Rate	2016	66.58	44.76	90.06
DALYs (Disability-Adjusted Life Years)	Central Europe	Both	All Ages	Brain and nervous system cancer	Number	2016	259,460.11	215,615.00	280,249.17
DALYs (Disability-Adjusted Life Years)	Central Europe	Both	All Ages	Brain and nervous system cancer	Rate	2016	224.24	186.35	242.21
DALYs (Disability-Adjusted Life Years)	Central Europe	Both	Age-standardized	Brain and nervous system cancer	Rate	2016	181.11	153.67	196.22
DALYs (Disability-Adjusted Life Years)	Hy?go	Both	All Ages	Brain and nervous system cancer	Number	2016	3,002.68	2,455.13	3,479.35
DALYs (Disability-Adjusted Life Years)	Hy?go	Both	All Ages	Brain and nervous system cancer	Rate	2016	54.52	44.58	63.18
DALYs (Disability-Adjusted Life Years)	Hy?go	Both	Age-standardized	Brain and nervous system cancer	Rate	2016	44.91	36.71	52.40
DALYs (Disability-Adjusted Life Years)	Paraguay	Both	All Ages	Brain and nervous system cancer	Number	2016	4,579.64	3,207.16	7,852.29
DALYs (Disability-Adjusted Life Years)	Paraguay	Both	All Ages	Brain and nervous system cancer	Rate	2016	68.51	47.98	117.47
DALYs (Disability-Adjusted Life Years)	Paraguay	Both	Age-standardized	Brain and nervous system cancer	Rate	2016	76.57	53.23	133.29
DALYs (Disability-Adjusted Life Years)	Jamaica	Both	All Ages	Brain and nervous system cancer	Number	2016	2,169.34	1,613.81	2,759.46
DALYs (Disability-Adjusted Life Years)	Jamaica	Both	All Ages	Brain and nervous system cancer	Rate	2016	75.40	56.09	95.91
DALYs (Disability-Adjusted Life Years)	Jamaica	Both	Age-standardized	Brain and nervous system cancer	Rate	2016	77.67	58.16	98.67
DALYs (Disability-Adjusted Life Years)	Bahrain	Both	All Ages	Brain and nervous system cancer	Number	2016	718.46	563.10	911.64
DALYs (Disability-Adjusted Life Years)	Bahrain	Both	All Ages	Brain and nervous system cancer	Rate	2016	51.73	40.54	65.64
DALYs (Disability-Adjusted Life Years)	Bahrain	Both	Age-standardized	Brain and nervous system cancer	Rate	2016	66.58	53.50	82.60
DALYs (Disability-Adjusted Life Years)	Oman	Both	All Ages	Brain and nervous system cancer	Number	2016	2,602.19	1,903.41	4,579.48
DALYs (Disability-Adjusted Life Years)	Oman	Both	All Ages	Brain and nervous system cancer	Rate	2016	55.41	40.53	97.51
DALYs (Disability-Adjusted Life Years)	Oman	Both	Age-standardized	Brain and nervous system cancer	Rate	2016	71.69	52.91	126.99
DALYs (Disability-Adjusted Life Years)	Bhutan	Both	All Ages	Brain and nervous system cancer	Number	2016	522.08	291.19	802.00
DALYs (Disability-Adjusted Life Years)	Bhutan	Both	All Ages	Brain and nervous system cancer	Rate	2016	65.43	36.49	100.51
DALYs (Disability-Adjusted Life Years)	Bhutan	Both	Age-standardized	Brain and nervous system cancer	Rate	2016	72.17	40.86	109.45
DALYs (Disability-Adjusted Life Years)	Haiti	Both	All Ages	Brain and nervous system cancer	Number	2016	8,678.71	6,274.25	11,020.75
DALYs (Disability-Adjusted Life Years)	Haiti	Both	All Ages	Brain and nervous system cancer	Rate	2016	77.95	56.35	98.98
DALYs (Disability-Adjusted Life Years)	Haiti	Both	Age-standardized	Brain and nervous system cancer	Rate	2016	85.73	59.39	111.10
DALYs (Disability-Adjusted Life Years)	West Midlands	Both	All Ages	Brain and nervous system cancer	Number	2016	9,541.05	7,873.44	10,331.72
DALYs (Disability-Adjusted Life Years)	West Midlands	Both	All Ages	Brain and nervous system cancer	Rate	2016	165.47	136.55	179.18
DALYs (Disability-Adjusted Life Years)	West Midlands	Both	Age-standardized	Brain and nervous system cancer	Rate	2016	138.95	116.66	151.78
DALYs (Disability-Adjusted Life Years)	South Asia	Both	All Ages	Brain and nervous system cancer	Number	2016	1,114,836.17	1,011,135.10	1,343,879.95
DALYs (Disability-Adjusted Life Years)	South Asia	Both	All Ages	Brain and nervous system cancer	Rate	2016	65.59	59.49	79.06
DALYs (Disability-Adjusted Life Years)	South Asia	Both	Age-standardized	Brain and nervous system cancer	Rate	2016	70.14	63.30	84.64
DALYs (Disability-Adjusted Life Years)	Andorra	Both	All Ages	Brain and nervous system cancer	Number	2016	151.21	115.66	195.78
DALYs (Disability-Adjusted Life Years)	Andorra	Both	All Ages	Brain and nervous system cancer	Rate	2016	191.23	146.27	247.59
DALYs (Disability-Adjusted Life Years)	Andorra	Both	Age-standardized	Brain and nervous system cancer	Rate	2016	156.03	120.34	201.09
DALYs (Disability-Adjusted Life Years)	Virgin Islands, U.S.	Both	All Ages	Brain and nervous system cancer	Number	2016	112.39	87.80	135.08
DALYs (Disability-Adjusted Life Years)	Virgin Islands, U.S.	Both	All Ages	Brain and nervous system cancer	Rate	2016	107.14	83.70	128.77
DALYs (Disability-Adjusted Life Years)	Virgin Islands, U.S.	Both	Age-standardized	Brain and nervous system cancer	Rate	2016	84.34	64.67	102.12
DALYs (Disability-Adjusted Life Years)	Peru	Both	All Ages	Brain and nervous system cancer	Number	2016	32,170.08	21,467.87	41,221.15
DALYs (Disability-Adjusted Life Years)	Peru	Both	All Ages	Brain and nervous system cancer	Rate	2016	99.76	66.57	127.83
DALYs (Disability-Adjusted Life Years)	Peru	Both	Age-standardized	Brain and nervous system cancer	Rate	2016	106.15	71.06	136.33
DALYs (Disability-Adjusted Life Years)	Federated States of Micronesia	Both	All Ages	Brain and nervous system cancer	Number	2016	63.21	46.06	91.76
DALYs (Disability-Adjusted Life Years)	Federated States of Micronesia	Both	All Ages	Brain and nervous system cancer	Rate	2016	61.44	44.77	89.19
DALYs (Disability-Adjusted Life Years)	Federated States of Micronesia	Both	Age-standardized	Brain and nervous system cancer	Rate	2016	73.83	52.96	108.74
DALYs (Disability-Adjusted Life Years)	Bosnia and Herzegovina	Both	All Ages	Brain and nervous system cancer	Number	2016	10,923.53	8,650.93	13,733.37
DALYs (Disability-Adjusted Life Years)	Bosnia and Herzegovina	Both	All Ages	Brain and nervous system cancer	Rate	2016	286.94	227.24	360.75
DALYs (Disability-Adjusted Life Years)	Bosnia and Herzegovina	Both	Age-standardized	Brain and nervous system cancer	Rate	2016	225.71	183.36	284.63
DALYs (Disability-Adjusted Life Years)	High-income	Both	All Ages	Brain and nervous system cancer	Number	2016	1,451,362.02	1,224,650.59	1,598,119.53
DALYs (Disability-Adjusted Life Years)	High-income	Both	All Ages	Brain and nervous system cancer	Rate	2016	136.67	115.32	150.49
DALYs (Disability-Adjusted Life Years)	High-income	Both	Age-standardized	Brain and nervous system cancer	Rate	2016	112.03	95.63	124.83
DALYs (Disability-Adjusted Life Years)	Cyprus	Both	All Ages	Brain and nervous system cancer	Number	2016	1,351.65	1,197.86	1,603.29
DALYs (Disability-Adjusted Life Years)	Cyprus	Both	All Ages	Brain and nervous system cancer	Rate	2016	148.44	131.55	176.07
DALYs (Disability-Adjusted Life Years)	Cyprus	Both	Age-standardized	Brain and nervous system cancer	Rate	2016	131.06	116.61	155.37
DALYs (Disability-Adjusted Life Years)	High-income North America	Both	All Ages	Brain and nervous system cancer	Number	2016	509,906.60	455,283.93	556,592.44
DALYs (Disability-Adjusted Life Years)	High-income North America	Both	All Ages	Brain and nervous system cancer	Rate	2016	141.89	126.69	154.88
DALYs (Disability-Adjusted Life Years)	High-income North America	Both	Age-standardized	Brain and nervous system cancer	Rate	2016	119.67	107.16	131.00
DALYs (Disability-Adjusted Life Years)	Qatar	Both	All Ages	Brain and nervous system cancer	Number	2016	1,142.36	852.71	1,506.71
DALYs (Disability-Adjusted Life Years)	Qatar	Both	All Ages	Brain and nervous system cancer	Rate	2016	50.15	37.44	66.15
DALYs (Disability-Adjusted Life Years)	Qatar	Both	Age-standardized	Brain and nervous system cancer	Rate	2016	68.84	51.69	90.10
DALYs (Disability-Adjusted Life Years)	Saint Vincent and the Grenadines	Both	All Ages	Brain and nervous system cancer	Number	2016	99.60	87.12	113.89
DALYs (Disability-Adjusted Life Years)	Saint Vincent and the Grenadines	Both	All Ages	Brain and nervous system cancer	Rate	2016	90.15	78.85	103.08
DALYs (Disability-Adjusted Life Years)	Saint Vincent and the Grenadines	Both	Age-standardized	Brain and nervous system cancer	Rate	2016	91.09	79.47	104.37
DALYs (Disability-Adjusted Life Years)	Syria	Both	All Ages	Brain and nervous system cancer	Number	2016	18,915.29	15,613.27	25,113.08
DALYs (Disability-Adjusted Life Years)	Syria	Both	All Ages	Brain and nervous system cancer	Rate	2016	103.85	85.72	137.87
DALYs (Disability-Adjusted Life Years)	Syria	Both	Age-standardized	Brain and nervous system cancer	Rate	2016	129.39	105.71	166.33
DALYs (Disability-Adjusted Life Years)	Bulgaria	Both	All Ages	Brain and nervous system cancer	Number	2016	18,142.30	12,401.01	22,130.42
DALYs (Disability-Adjusted Life Years)	Bulgaria	Both	All Ages	Brain and nervous system cancer	Rate	2016	250.62	171.31	305.71
DALYs (Disability-Adjusted Life Years)	Bulgaria	Both	Age-standardized	Brain and nervous system cancer	Rate	2016	200.79	138.40	243.72
DALYs (Disability-Adjusted Life Years)	South Korea	Both	All Ages	Brain and nervous system cancer	Number	2016	39,923.85	28,700.77	56,771.59
DALYs (Disability-Adjusted Life Years)	South Korea	Both	All Ages	Brain and nervous system cancer	Rate	2016	79.30	57.01	112.77
DALYs (Disability-Adjusted Life Years)	South Korea	Both	Age-standardized	Brain and nervous system cancer	Rate	2016	69.65	51.60	96.80
DALYs (Disability-Adjusted Life Years)	Tottori	Both	All Ages	Brain and nervous system cancer	Number	2016	305.36	239.99	372.03
DALYs (Disability-Adjusted Life Years)	Tottori	Both	All Ages	Brain and nervous system cancer	Rate	2016	54.91	43.15	66.90
DALYs (Disability-Adjusted Life Years)	Tottori	Both	Age-standardized	Brain and nervous system cancer	Rate	2016	44.79	35.64	54.19
DALYs (Disability-Adjusted Life Years)	Macedonia	Both	Age-standardized	Brain and nervous system cancer	Rate	2016	222.92	177.16	251.98
DALYs (Disability-Adjusted Life Years)	Algeria	Both	All Ages	Brain and nervous system cancer	Number	2016	26,032.60	17,545.73	34,542.82
DALYs (Disability-Adjusted Life Years)	Algeria	Both	All Ages	Brain and nervous system cancer	Rate	2016	64.58	43.52	85.69
DALYs (Disability-Adjusted Life Years)	Algeria	Both	Age-standardized	Brain and nervous system cancer	Rate	2016	70.10	48.18	93.09
DALYs (Disability-Adjusted Life Years)	Netherlands	Both	All Ages	Brain and nervous system cancer	Number	2016	27,553.29	18,781.32	31,675.23
DALYs (Disability-Adjusted Life Years)	Netherlands	Both	All Ages	Brain and nervous system cancer	Rate	2016	160.74	109.57	184.79
DALYs (Disability-Adjusted Life Years)	Netherlands	Both	Age-standardized	Brain and nervous system cancer	Rate	2016	129.00	86.62	148.33
DALYs (Disability-Adjusted Life Years)	Bolivia	Both	All Ages	Brain and nervous system cancer	Number	2016	11,657.77	8,270.99	14,828.86
DALYs (Disability-Adjusted Life Years)	Bolivia	Both	All Ages	Brain and nervous system cancer	Rate	2016	105.33	74.73	133.98
DALYs (Disability-Adjusted Life Years)	Bolivia	Both	Age-standardized	Brain and nervous system cancer	Rate	2016	115.47	82.29	149.00
DALYs (Disability-Adjusted Life Years)	Tunisia	Both	All Ages	Brain and nervous system cancer	Number	2016	10,102.35	7,278.41	13,069.24
DALYs (Disability-Adjusted Life Years)	Tunisia	Both	All Ages	Brain and nervous system cancer	Rate	2016	90.13	64.93	116.60
DALYs (Disability-Adjusted Life Years)	Tunisia	Both	Age-standardized	Brain and nervous system cancer	Rate	2016	89.64	65.62	113.93
DALYs (Disability-Adjusted Life Years)	Guinea-Bissau	Both	All Ages	Brain and nervous system cancer	Number	2016	1,382.45	1,044.58	1,656.58
DALYs (Disability-Adjusted Life Years)	Guinea-Bissau	Both	All Ages	Brain and nervous system cancer	Rate	2016	72.62	54.88	87.02
DALYs (Disability-Adjusted Life Years)	Guinea-Bissau	Both	Age-standardized	Brain and nervous system cancer	Rate	2016	91.23	68.82	111.62
DALYs (Disability-Adjusted Life Years)	Montenegro	Both	All Ages	Brain and nervous system cancer	Number	2016	1,553.19	1,329.70	1,937.95
DALYs (Disability-Adjusted Life Years)	Montenegro	Both	All Ages	Brain and nervous system cancer	Rate	2016	247.83	212.17	309.23
DALYs (Disability-Adjusted Life Years)	Montenegro	Both	Age-standardized	Brain and nervous system cancer	Rate	2016	215.38	184.67	268.42
DALYs (Disability-Adjusted Life Years)	Suriname	Both	All Ages	Brain and nervous system cancer	Number	2016	824.78	692.60	991.69
DALYs (Disability-Adjusted Life Years)	Suriname	Both	All Ages	Brain and nervous system cancer	Rate	2016	151.04	126.84	181.61
DALYs (Disability-Adjusted Life Years)	Suriname	Both	Age-standardized	Brain and nervous system cancer	Rate	2016	155.32	130.57	186.97
DALYs (Disability-Adjusted Life Years)	Kazakhstan	Both	All Ages	Brain and nervous system cancer	Number	2016	20,930.92	16,780.07	24,827.13
DALYs (Disability-Adjusted Life Years)	Kazakhstan	Both	All Ages	Brain and nervous system cancer	Rate	2016	117.14	93.91	138.95
DALYs (Disability-Adjusted Life Years)	Kazakhstan	Both	Age-standardized	Brain and nervous system cancer	Rate	2016	116.47	93.12	138.41
DALYs (Disability-Adjusted Life Years)	Zambia	Both	All Ages	Brain and nervous system cancer	Number	2016	11,947.98	8,066.35	19,533.27
DALYs (Disability-Adjusted Life Years)	Zambia	Both	All Ages	Brain and nervous system cancer	Rate	2016	71.77	48.45	117.33
DALYs (Disability-Adjusted Life Years)	Zambia	Both	Age-standardized	Brain and nervous system cancer	Rate	2016	101.81	64.82	179.12
DALYs (Disability-Adjusted Life Years)	Global	Both	All Ages	Brain and nervous system cancer	Number	2016	7,659,973.90	6,922,775.69	8,280,367.19
DALYs (Disability-Adjusted Life Years)	Global	Both	All Ages	Brain and nervous system cancer	Rate	2016	103.62	93.65	112.01
DALYs (Disability-Adjusted Life Years)	Global	Both	Age-standardized	Brain and nervous system cancer	Rate	2016	105.05	94.86	113.35
DALYs (Disability-Adjusted Life Years)	Andean Latin America	Both	All Ages	Brain and nervous system cancer	Number	2016	59,906.31	45,309.30	71,223.62
DALYs (Disability-Adjusted Life Years)	Andean Latin America	Both	All Ages	Brain and nervous system cancer	Rate	2016	100.05	75.67	118.95
DALYs (Disability-Adjusted Life Years)	Andean Latin America	Both	Age-standardized	Brain and nervous system cancer	Rate	2016	106.73	81.36	127.32
DALYs (Disability-Adjusted Life Years)	Botswana	Both	All Ages	Brain and nervous system cancer	Number	2016	1,196.00	620.47	1,856.31
DALYs (Disability-Adjusted Life Years)	Botswana	Both	All Ages	Brain and nervous system cancer	Rate	2016	52.06	27.01	80.80
DALYs (Disability-Adjusted Life Years)	Botswana	Both	Age-standardized	Brain and nervous system cancer	Rate	2016	65.91	33.74	105.89
DALYs (Disability-Adjusted Life Years)	France	Both	All Ages	Brain and nervous system cancer	Number	2016	94,168.16	70,655.68	105,757.82
DALYs (Disability-Adjusted Life Years)	France	Both	All Ages	Brain and nervous system cancer	Rate	2016	145.01	108.80	162.86
DALYs (Disability-Adjusted Life Years)	France	Both	Age-standardized	Brain and nervous system cancer	Rate	2016	118.62	90.68	133.24
DALYs (Disability-Adjusted Life Years)	Romania	Both	All Ages	Brain and nervous system cancer	Number	2016	42,360.66	27,105.62	49,439.47
DALYs (Disability-Adjusted Life Years)	Romania	Both	All Ages	Brain and nervous system cancer	Rate	2016	218.76	139.98	255.32
DALYs (Disability-Adjusted Life Years)	Romania	Both	Age-standardized	Brain and nervous system cancer	Rate	2016	178.14	116.18	206.71
DALYs (Disability-Adjusted Life Years)	Iraq	Both	All Ages	Brain and nervous system cancer	Number	2016	54,199.92	42,124.19	67,391.78
DALYs (Disability-Adjusted Life Years)	Iraq	Both	All Ages	Brain and nervous system cancer	Rate	2016	137.58	106.92	171.06
DALYs (Disability-Adjusted Life Years)	Iraq	Both	Age-standardized	Brain and nervous system cancer	Rate	2016	177.02	137.48	222.06
DALYs (Disability-Adjusted Life Years)	Honduras	Both	All Ages	Brain and nervous system cancer	Number	2016	6,421.13	4,372.13	9,265.09
DALYs (Disability-Adjusted Life Years)	Honduras	Both	All Ages	Brain and nervous system cancer	Rate	2016	77.11	52.51	111.26
DALYs (Disability-Adjusted Life Years)	Honduras	Both	Age-standardized	Brain and nervous system cancer	Rate	2016	95.18	59.04	144.34
DALYs (Disability-Adjusted Life Years)	Hiroshima	Both	All Ages	Brain and nervous system cancer	Number	2016	1,411.09	1,160.90	1,662.51
DALYs (Disability-Adjusted Life Years)	Hiroshima	Both	All Ages	Brain and nervous system cancer	Rate	2016	51.26	42.17	60.40
DALYs (Disability-Adjusted Life Years)	Hiroshima	Both	Age-standardized	Brain and nervous system cancer	Rate	2016	41.77	34.74	50.87
DALYs (Disability-Adjusted Life Years)	Baja California Sur	Both	All Ages	Brain and nervous system cancer	Number	2016	728.92	431.95	875.27
DALYs (Disability-Adjusted Life Years)	Baja California Sur	Both	All Ages	Brain and nervous system cancer	Rate	2016	103.18	61.14	123.90
DALYs (Disability-Adjusted Life Years)	Baja California Sur	Both	Age-standardized	Brain and nervous system cancer	Rate	2016	113.76	66.37	136.63
DALYs (Disability-Adjusted Life Years)	South West England	Both	All Ages	Brain and nervous system cancer	Number	2016	10,360.35	7,185.05	11,138.98
DALYs (Disability-Adjusted Life Years)	South West England	Both	All Ages	Brain and nervous system cancer	Rate	2016	188.63	130.82	202.81
DALYs (Disability-Adjusted Life Years)	South West England	Both	Age-standardized	Brain and nervous system cancer	Rate	2016	148.84	106.52	159.40
DALYs (Disability-Adjusted Life Years)	Japan	Both	All Ages	Brain and nervous system cancer	Number	2016	67,928.57	56,426.90	76,949.53
DALYs (Disability-Adjusted Life Years)	Japan	Both	All Ages	Brain and nervous system cancer	Rate	2016	54.05	44.90	61.22
DALYs (Disability-Adjusted Life Years)	Japan	Both	Age-standardized	Brain and nervous system cancer	Rate	2016	44.76	36.86	51.52
DALYs (Disability-Adjusted Life Years)	Central African Republic	Both	All Ages	Brain and nervous system cancer	Number	2016	2,467.46	1,889.40	3,127.73
DALYs (Disability-Adjusted Life Years)	Central African Republic	Both	All Ages	Brain and nervous system cancer	Rate	2016	49.18	37.66	62.35
DALYs (Disability-Adjusted Life Years)	Central African Republic	Both	Age-standardized	Brain and nervous system cancer	Rate	2016	58.20	45.60	72.14
DALYs (Disability-Adjusted Life Years)	Latin America and Caribbean	Both	All Ages	Brain and nervous system cancer	Number	2016	629,129.86	508,528.48	679,950.91
DALYs (Disability-Adjusted Life Years)	Latin America and Caribbean	Both	All Ages	Brain and nervous system cancer	Rate	2016	109.09	88.18	117.90
DALYs (Disability-Adjusted Life Years)	Latin America and Caribbean	Both	Age-standardized	Brain and nervous system cancer	Rate	2016	114.70	92.19	123.82
DALYs (Disability-Adjusted Life Years)	South Africa	Both	All Ages	Brain and nervous system cancer	Number	2016	34,233.03	26,638.93	39,365.51
DALYs (Disability-Adjusted Life Years)	South Africa	Both	All Ages	Brain and nervous system cancer	Rate	2016	64.90	50.50	74.63
DALYs (Disability-Adjusted Life Years)	South Africa	Both	Age-standardized	Brain and nervous system cancer	Rate	2016	72.18	56.74	82.14
DALYs (Disability-Adjusted Life Years)	Afghanistan	Both	All Ages	Brain and nervous system cancer	Number	2016	29,461.17	21,647.05	35,772.32
DALYs (Disability-Adjusted Life Years)	Afghanistan	Both	All Ages	Brain and nervous system cancer	Rate	2016	88.20	64.81	107.10
DALYs (Disability-Adjusted Life Years)	Afghanistan	Both	Age-standardized	Brain and nervous system cancer	Rate	2016	116.37	83.09	141.79
DALYs (Disability-Adjusted Life Years)	Czech Republic	Both	All Ages	Brain and nervous system cancer	Number	2016	19,949.26	15,975.14	23,013.96
DALYs (Disability-Adjusted Life Years)	Czech Republic	Both	All Ages	Brain and nervous system cancer	Rate	2016	187.65	150.27	216.48
DALYs (Disability-Adjusted Life Years)	Czech Republic	Both	Age-standardized	Brain and nervous system cancer	Rate	2016	147.90	118.53	173.99
DALYs (Disability-Adjusted Life Years)	Tajikistan	Both	All Ages	Brain and nervous system cancer	Number	2016	9,485.55	7,078.14	12,056.77
DALYs (Disability-Adjusted Life Years)	Tajikistan	Both	All Ages	Brain and nervous system cancer	Rate	2016	110.41	82.39	140.34
DALYs (Disability-Adjusted Life Years)	Tajikistan	Both	Age-standardized	Brain and nervous system cancer	Rate	2016	123.49	88.12	158.08
DALYs (Disability-Adjusted Life Years)	Hungary	Both	All Ages	Brain and nervous system cancer	Number	2016	20,617.45	17,193.63	28,223.81
DALYs (Disability-Adjusted Life Years)	Hungary	Both	All Ages	Brain and nervous system cancer	Rate	2016	208.06	173.51	284.82
DALYs (Disability-Adjusted Life Years)	Hungary	Both	Age-standardized	Brain and nervous system cancer	Rate	2016	165.10	136.52	228.64
DALYs (Disability-Adjusted Life Years)	India	Both	All Ages	Brain and nervous system cancer	Number	2016	811,288.24	731,493.40	1,008,612.35
DALYs (Disability-Adjusted Life Years)	India	Both	All Ages	Brain and nervous system cancer	Rate	2016	61.65	55.58	76.64
DALYs (Disability-Adjusted Life Years)	India	Both	Age-standardized	Brain and nervous system cancer	Rate	2016	65.83	59.39	81.58
DALYs (Disability-Adjusted Life Years)	Colima	Both	All Ages	Brain and nervous system cancer	Number	2016	624.25	482.66	749.46
DALYs (Disability-Adjusted Life Years)	Colima	Both	All Ages	Brain and nervous system cancer	Rate	2016	85.83	66.36	103.05
DALYs (Disability-Adjusted Life Years)	Colima	Both	Age-standardized	Brain and nervous system cancer	Rate	2016	90.92	69.17	108.50
DALYs (Disability-Adjusted Life Years)	Vanuatu	Both	All Ages	Brain and nervous system cancer	Number	2016	145.13	97.99	191.82
DALYs (Disability-Adjusted Life Years)	Vanuatu	Both	All Ages	Brain and nervous system cancer	Rate	2016	52.47	35.43	69.35
DALYs (Disability-Adjusted Life Years)	Vanuatu	Both	Age-standardized	Brain and nervous system cancer	Rate	2016	59.08	39.05	78.01
DALYs (Disability-Adjusted Life Years)	Sub-Saharan Africa	Both	All Ages	Brain and nervous system cancer	Number	2016	571,923.47	482,607.86	668,932.91
DALYs (Disability-Adjusted Life Years)	Sub-Saharan Africa	Both	All Ages	Brain and nervous system cancer	Rate	2016	58.35	49.24	68.25
DALYs (Disability-Adjusted Life Years)	Sub-Saharan Africa	Both	Age-standardized	Brain and nervous system cancer	Rate	2016	73.25	63.60	86.63
DALYs (Disability-Adjusted Life Years)	Costa Rica	Both	All Ages	Brain and nervous system cancer	Number	2016	4,617.38	3,963.61	5,563.02
DALYs (Disability-Adjusted Life Years)	Costa Rica	Both	All Ages	Brain and nervous system cancer	Rate	2016	95.88	82.30	115.52
DALYs (Disability-Adjusted Life Years)	Costa Rica	Both	Age-standardized	Brain and nervous system cancer	Rate	2016	96.04	81.80	117.07
DALYs (Disability-Adjusted Life Years)	Angola	Both	All Ages	Brain and nervous system cancer	Number	2016	14,106.32	10,645.75	18,764.55
DALYs (Disability-Adjusted Life Years)	Angola	Both	All Ages	Brain and nervous system cancer	Rate	2016	54.46	41.10	72.45
DALYs (Disability-Adjusted Life Years)	Angola	Both	Age-standardized	Brain and nervous system cancer	Rate	2016	66.35	47.53	89.81
DALYs (Disability-Adjusted Life Years)	Congo	Both	All Ages	Brain and nervous system cancer	Number	2016	3,231.66	2,095.55	5,694.89
DALYs (Disability-Adjusted Life Years)	Congo	Both	All Ages	Brain and nervous system cancer	Rate	2016	68.56	44.46	120.82
DALYs (Disability-Adjusted Life Years)	Congo	Both	Age-standardized	Brain and nervous system cancer	Rate	2016	82.51	55.77	139.47
DALYs (Disability-Adjusted Life Years)	Guatemala	Both	All Ages	Brain and nervous system cancer	Number	2016	11,812.13	8,817.45	18,190.49
DALYs (Disability-Adjusted Life Years)	Guatemala	Both	All Ages	Brain and nervous system cancer	Rate	2016	71.48	53.35	110.07
DALYs (Disability-Adjusted Life Years)	Guatemala	Both	Age-standardized	Brain and nervous system cancer	Rate	2016	82.33	60.82	122.54
DALYs (Disability-Adjusted Life Years)	Central Sub-Saharan Africa	Both	All Ages	Brain and nervous system cancer	Number	2016	58,204.78	48,384.25	69,825.52
DALYs (Disability-Adjusted Life Years)	Central Sub-Saharan Africa	Both	All Ages	Brain and nervous system cancer	Rate	2016	49.42	41.08	59.28
DALYs (Disability-Adjusted Life Years)	Central Sub-Saharan Africa	Both	Age-standardized	Brain and nervous system cancer	Rate	2016	60.68	46.35	72.31
DALYs (Disability-Adjusted Life Years)	Panama	Both	All Ages	Brain and nervous system cancer	Number	2016	4,091.03	3,424.59	4,905.22
DALYs (Disability-Adjusted Life Years)	Panama	Both	All Ages	Brain and nervous system cancer	Rate	2016	103.10	86.31	123.62
DALYs (Disability-Adjusted Life Years)	Panama	Both	Age-standardized	Brain and nervous system cancer	Rate	2016	106.49	88.85	127.78
DALYs (Disability-Adjusted Life Years)	Lebanon	Both	All Ages	Brain and nervous system cancer	Number	2016	7,380.98	5,964.74	8,886.76
DALYs (Disability-Adjusted Life Years)	Lebanon	Both	All Ages	Brain and nervous system cancer	Rate	2016	126.66	102.36	152.50
DALYs (Disability-Adjusted Life Years)	Lebanon	Both	Age-standardized	Brain and nervous system cancer	Rate	2016	129.62	106.13	154.01
DALYs (Disability-Adjusted Life Years)	Central Latin America	Both	All Ages	Brain and nervous system cancer	Number	2016	204,170.36	175,722.56	229,524.12
DALYs (Disability-Adjusted Life Years)	Central Latin America	Both	All Ages	Brain and nervous system cancer	Rate	2016	80.20	69.02	90.15
DALYs (Disability-Adjusted Life Years)	Central Latin America	Both	Age-standardized	Brain and nervous system cancer	Rate	2016	85.65	73.36	95.41
DALYs (Disability-Adjusted Life Years)	Cuba	Both	All Ages	Brain and nervous system cancer	Number	2016	18,598.15	14,232.32	21,354.17
DALYs (Disability-Adjusted Life Years)	Cuba	Both	All Ages	Brain and nervous system cancer	Rate	2016	163.00	124.74	187.16
DALYs (Disability-Adjusted Life Years)	Cuba	Both	Age-standardized	Brain and nervous system cancer	Rate	2016	139.61	108.58	159.25
DALYs (Disability-Adjusted Life Years)	Baja California	Both	All Ages	Brain and nervous system cancer	Number	2016	2,810.28	2,336.65	4,048.28
DALYs (Disability-Adjusted Life Years)	Baja California	Both	All Ages	Brain and nervous system cancer	Rate	2016	68.00	56.54	97.95
DALYs (Disability-Adjusted Life Years)	Baja California	Both	Age-standardized	Brain and nervous system cancer	Rate	2016	75.52	63.03	107.39
DALYs (Disability-Adjusted Life Years)	Serbia	Both	All Ages	Brain and nervous system cancer	Number	2016	22,657.68	19,143.79	25,312.79
DALYs (Disability-Adjusted Life Years)	Serbia	Both	All Ages	Brain and nervous system cancer	Rate	2016	258.22	218.18	288.48
DALYs (Disability-Adjusted Life Years)	Serbia	Both	Age-standardized	Brain and nervous system cancer	Rate	2016	214.60	182.06	239.53
DALYs (Disability-Adjusted Life Years)	Latvia	Both	All Ages	Brain and nervous system cancer	Number	2016	3,952.57	2,808.99	4,682.51
DALYs (Disability-Adjusted Life Years)	Latvia	Both	All Ages	Brain and nervous system cancer	Rate	2016	199.45	141.75	236.29
DALYs (Disability-Adjusted Life Years)	Latvia	Both	Age-standardized	Brain and nervous system cancer	Rate	2016	162.97	117.30	194.60
DALYs (Disability-Adjusted Life Years)	China	Both	All Ages	Brain and nervous system cancer	Number	2016	1,933,242.97	1,756,994.68	2,196,524.28
DALYs (Disability-Adjusted Life Years)	China	Both	All Ages	Brain and nervous system cancer	Rate	2016	141.42	128.53	160.68
DALYs (Disability-Adjusted Life Years)	China	Both	Age-standardized	Brain and nervous system cancer	Rate	2016	132.67	120.45	149.57
DALYs (Disability-Adjusted Life Years)	Western Sub-Saharan Africa	Both	All Ages	Brain and nervous system cancer	Number	2016	245,489.90	189,605.07	310,116.70
DALYs (Disability-Adjusted Life Years)	Western Sub-Saharan Africa	Both	All Ages	Brain and nervous system cancer	Rate	2016	61.64	47.61	77.87
DALYs (Disability-Adjusted Life Years)	Western Sub-Saharan Africa	Both	Age-standardized	Brain and nervous system cancer	Rate	2016	76.77	62.18	94.30
DALYs (Disability-Adjusted Life Years)	Sri Lanka	Both	All Ages	Brain and nervous system cancer	Number	2016	15,774.29	11,950.18	20,751.16
DALYs (Disability-Adjusted Life Years)	Sri Lanka	Both	All Ages	Brain and nervous system cancer	Rate	2016	76.13	57.68	100.15
DALYs (Disability-Adjusted Life Years)	Sri Lanka	Both	Age-standardized	Brain and nervous system cancer	Rate	2016	73.27	55.41	95.63
DALYs (Disability-Adjusted Life Years)	Zimbabwe	Both	All Ages	Brain and nervous system cancer	Number	2016	12,299.65	9,743.94	15,434.83
DALYs (Disability-Adjusted Life Years)	Zimbabwe	Both	All Ages	Brain and nervous system cancer	Rate	2016	77.09	61.07	96.74
DALYs (Disability-Adjusted Life Years)	Zimbabwe	Both	Age-standardized	Brain and nervous system cancer	Rate	2016	101.45	78.39	130.04
DALYs (Disability-Adjusted Life Years)	Maldives	Both	All Ages	Brain and nervous system cancer	Number	2016	143.15	113.53	182.17
DALYs (Disability-Adjusted Life Years)	Maldives	Both	All Ages	Brain and nervous system cancer	Rate	2016	39.40	31.25	50.15
DALYs (Disability-Adjusted Life Years)	Maldives	Both	Age-standardized	Brain and nervous system cancer	Rate	2016	47.00	37.48	59.16
DALYs (Disability-Adjusted Life Years)	Guerrero	Both	All Ages	Brain and nervous system cancer	Number	2016	2,740.51	2,214.69	3,527.70
DALYs (Disability-Adjusted Life Years)	Guerrero	Both	All Ages	Brain and nervous system cancer	Rate	2016	72.12	58.28	92.84
DALYs (Disability-Adjusted Life Years)	Guerrero	Both	Age-standardized	Brain and nervous system cancer	Rate	2016	73.66	59.25	95.74
DALYs (Disability-Adjusted Life Years)	Equatorial Guinea	Both	All Ages	Brain and nervous system cancer	Number	2016	495.45	267.92	930.33
DALYs (Disability-Adjusted Life Years)	Equatorial Guinea	Both	All Ages	Brain and nervous system cancer	Rate	2016	59.15	31.99	111.07
DALYs (Disability-Adjusted Life Years)	Equatorial Guinea	Both	Age-standardized	Brain and nervous system cancer	Rate	2016	70.04	38.15	129.99
DALYs (Disability-Adjusted Life Years)	Distrito Federal	Both	All Ages	Brain and nervous system cancer	Number	2016	8,638.97	6,064.31	10,181.35
DALYs (Disability-Adjusted Life Years)	Distrito Federal	Both	All Ages	Brain and nervous system cancer	Rate	2016	91.03	63.90	107.28
DALYs (Disability-Adjusted Life Years)	Distrito Federal	Both	Age-standardized	Brain and nervous system cancer	Rate	2016	91.85	64.48	107.84
DALYs (Disability-Adjusted Life Years)	South Sudan	Both	All Ages	Brain and nervous system cancer	Number	2016	5,346.15	2,881.50	7,502.81
DALYs (Disability-Adjusted Life Years)	South Sudan	Both	All Ages	Brain and nervous system cancer	Rate	2016	39.35	21.21	55.22
DALYs (Disability-Adjusted Life Years)	South Sudan	Both	Age-standardized	Brain and nervous system cancer	Rate	2016	52.42	28.06	75.58
DALYs (Disability-Adjusted Life Years)	Eastern Europe	Both	All Ages	Brain and nervous system cancer	Number	2016	350,274.37	279,399.99	441,568.03
DALYs (Disability-Adjusted Life Years)	Eastern Europe	Both	All Ages	Brain and nervous system cancer	Rate	2016	165.62	132.11	208.78
DALYs (Disability-Adjusted Life Years)	Eastern Europe	Both	Age-standardized	Brain and nervous system cancer	Rate	2016	144.17	115.00	179.34
DALYs (Disability-Adjusted Life Years)	Luxembourg	Both	All Ages	Brain and nervous system cancer	Number	2016	1,088.97	886.74	1,356.94
DALYs (Disability-Adjusted Life Years)	Luxembourg	Both	All Ages	Brain and nervous system cancer	Rate	2016	188.02	153.10	234.28
DALYs (Disability-Adjusted Life Years)	Luxembourg	Both	Age-standardized	Brain and nervous system cancer	Rate	2016	156.84	127.26	196.73
DALYs (Disability-Adjusted Life Years)	Democratic Republic of the Congo	Both	All Ages	Brain and nervous system cancer	Number	2016	36,573.30	28,328.44	45,196.80
DALYs (Disability-Adjusted Life Years)	Democratic Republic of the Congo	Both	All Ages	Brain and nervous system cancer	Rate	2016	45.98	35.61	56.82
DALYs (Disability-Adjusted Life Years)	Democratic Republic of the Congo	Both	Age-standardized	Brain and nervous system cancer	Rate	2016	56.74	38.31	71.61
DALYs (Disability-Adjusted Life Years)	Coahuila	Both	All Ages	Brain and nervous system cancer	Number	2016	2,478.80	1,979.22	2,905.29
DALYs (Disability-Adjusted Life Years)	Coahuila	Both	All Ages	Brain and nervous system cancer	Rate	2016	79.27	63.29	92.91
DALYs (Disability-Adjusted Life Years)	Coahuila	Both	Age-standardized	Brain and nervous system cancer	Rate	2016	84.98	66.89	99.43
DALYs (Disability-Adjusted Life Years)	Morocco	Both	All Ages	Brain and nervous system cancer	Number	2016	26,240.40	18,756.06	33,556.69
DALYs (Disability-Adjusted Life Years)	Morocco	Both	All Ages	Brain and nervous system cancer	Rate	2016	77.96	55.72	99.69
DALYs (Disability-Adjusted Life Years)	Morocco	Both	Age-standardized	Brain and nervous system cancer	Rate	2016	80.09	59.41	101.27
DALYs (Disability-Adjusted Life Years)	Burundi	Both	All Ages	Brain and nervous system cancer	Number	2016	5,815.96	4,543.13	7,225.76
DALYs (Disability-Adjusted Life Years)	Burundi	Both	All Ages	Brain and nervous system cancer	Rate	2016	50.26	39.26	62.45
DALYs (Disability-Adjusted Life Years)	Burundi	Both	Age-standardized	Brain and nervous system cancer	Rate	2016	65.90	53.06	79.51
DALYs (Disability-Adjusted Life Years)	Hokkaid?	Both	All Ages	Brain and nervous system cancer	Number	2016	3,156.84	2,464.89	3,849.21
DALYs (Disability-Adjusted Life Years)	Hokkaid?	Both	All Ages	Brain and nervous system cancer	Rate	2016	59.50	46.46	72.55
DALYs (Disability-Adjusted Life Years)	Hokkaid?	Both	Age-standardized	Brain and nervous system cancer	Rate	2016	50.38	38.59	60.94
DALYs (Disability-Adjusted Life Years)	Cape Verde	Both	All Ages	Brain and nervous system cancer	Number	2016	486.98	406.55	598.23
DALYs (Disability-Adjusted Life Years)	Cape Verde	Both	All Ages	Brain and nervous system cancer	Rate	2016	88.77	74.11	109.05
DALYs (Disability-Adjusted Life Years)	Cape Verde	Both	Age-standardized	Brain and nervous system cancer	Rate	2016	101.69	82.62	138.33
DALYs (Disability-Adjusted Life Years)	Nagano	Both	All Ages	Brain and nervous system cancer	Number	2016	982.16	745.01	1,281.95
DALYs (Disability-Adjusted Life Years)	Nagano	Both	All Ages	Brain and nervous system cancer	Rate	2016	47.28	35.86	61.71
DALYs (Disability-Adjusted Life Years)	Nagano	Both	Age-standardized	Brain and nervous system cancer	Rate	2016	39.38	30.34	51.50
DALYs (Disability-Adjusted Life Years)	Yemen	Both	All Ages	Brain and nervous system cancer	Number	2016	21,481.83	16,929.92	26,211.47
DALYs (Disability-Adjusted Life Years)	Yemen	Both	All Ages	Brain and nervous system cancer	Rate	2016	76.34	60.16	93.14
DALYs (Disability-Adjusted Life Years)	Yemen	Both	Age-standardized	Brain and nervous system cancer	Rate	2016	100.96	77.62	122.92
DALYs (Disability-Adjusted Life Years)	Senegal	Both	All Ages	Brain and nervous system cancer	Number	2016	10,460.18	8,278.42	12,339.94
DALYs (Disability-Adjusted Life Years)	Senegal	Both	All Ages	Brain and nervous system cancer	Rate	2016	67.69	53.57	79.85
DALYs (Disability-Adjusted Life Years)	Senegal	Both	Age-standardized	Brain and nervous system cancer	Rate	2016	89.40	71.55	103.12
DALYs (Disability-Adjusted Life Years)	Nicaragua	Both	All Ages	Brain and nervous system cancer	Number	2016	5,086.29	4,271.15	6,171.99
DALYs (Disability-Adjusted Life Years)	Nicaragua	Both	All Ages	Brain and nervous system cancer	Rate	2016	82.54	69.32	100.16
DALYs (Disability-Adjusted Life Years)	Nicaragua	Both	Age-standardized	Brain and nervous system cancer	Rate	2016	89.63	74.56	111.12
DALYs (Disability-Adjusted Life Years)	Russia	Both	All Ages	Brain and nervous system cancer	Number	2016	243,184.95	179,921.30	325,252.18
DALYs (Disability-Adjusted Life Years)	Russia	Both	All Ages	Brain and nervous system cancer	Rate	2016	166.50	123.19	222.69
DALYs (Disability-Adjusted Life Years)	Russia	Both	Age-standardized	Brain and nervous system cancer	Rate	2016	144.35	108.22	191.97
DALYs (Disability-Adjusted Life Years)	Miyagi	Both	All Ages	Brain and nervous system cancer	Number	2016	1,113.49	902.92	1,367.67
DALYs (Disability-Adjusted Life Years)	Miyagi	Both	All Ages	Brain and nervous system cancer	Rate	2016	48.75	39.53	59.88
DALYs (Disability-Adjusted Life Years)	Miyagi	Both	Age-standardized	Brain and nervous system cancer	Rate	2016	40.73	32.86	50.59
DALYs (Disability-Adjusted Life Years)	Cambodia	Both	All Ages	Brain and nervous system cancer	Number	2016	11,410.51	9,042.40	13,567.95
DALYs (Disability-Adjusted Life Years)	Cambodia	Both	All Ages	Brain and nervous system cancer	Rate	2016	71.58	56.72	85.11
DALYs (Disability-Adjusted Life Years)	Cambodia	Both	Age-standardized	Brain and nervous system cancer	Rate	2016	82.45	64.80	98.46
DALYs (Disability-Adjusted Life Years)	Burkina Faso	Both	All Ages	Brain and nervous system cancer	Number	2016	11,392.60	8,398.54	13,764.38
DALYs (Disability-Adjusted Life Years)	Burkina Faso	Both	All Ages	Brain and nervous system cancer	Rate	2016	61.15	45.08	73.88
DALYs (Disability-Adjusted Life Years)	Burkina Faso	Both	Age-standardized	Brain and nervous system cancer	Rate	2016	80.11	61.64	93.58
DALYs (Disability-Adjusted Life Years)	Gabon	Both	All Ages	Brain and nervous system cancer	Number	2016	1,330.59	857.99	2,411.86
DALYs (Disability-Adjusted Life Years)	Gabon	Both	All Ages	Brain and nervous system cancer	Rate	2016	75.38	48.61	136.63
DALYs (Disability-Adjusted Life Years)	Gabon	Both	Age-standardized	Brain and nervous system cancer	Rate	2016	89.03	58.65	155.38
DALYs (Disability-Adjusted Life Years)	México	Both	All Ages	Brain and nervous system cancer	Number	2016	12,328.52	10,245.76	15,364.69
DALYs (Disability-Adjusted Life Years)	México	Both	All Ages	Brain and nervous system cancer	Rate	2016	66.97	55.66	83.46
DALYs (Disability-Adjusted Life Years)	México	Both	Age-standardized	Brain and nervous system cancer	Rate	2016	72.01	59.09	88.56
DALYs (Disability-Adjusted Life Years)	Comoros	Both	All Ages	Brain and nervous system cancer	Number	2016	496.32	399.83	643.78
DALYs (Disability-Adjusted Life Years)	Comoros	Both	All Ages	Brain and nervous system cancer	Rate	2016	63.74	51.35	82.67
DALYs (Disability-Adjusted Life Years)	Comoros	Both	Age-standardized	Brain and nervous system cancer	Rate	2016	81.51	66.68	108.43
DALYs (Disability-Adjusted Life Years)	Brazil	Both	All Ages	Brain and nervous system cancer	Number	2016	315,161.15	233,495.51	346,086.98
DALYs (Disability-Adjusted Life Years)	Brazil	Both	All Ages	Brain and nervous system cancer	Rate	2016	150.21	111.29	164.95
DALYs (Disability-Adjusted Life Years)	Brazil	Both	Age-standardized	Brain and nervous system cancer	Rate	2016	153.24	113.61	167.99
DALYs (Disability-Adjusted Life Years)	Grenada	Both	All Ages	Brain and nervous system cancer	Number	2016	119.97	98.96	143.83
DALYs (Disability-Adjusted Life Years)	Grenada	Both	All Ages	Brain and nervous system cancer	Rate	2016	113.02	93.22	135.49
DALYs (Disability-Adjusted Life Years)	Grenada	Both	Age-standardized	Brain and nervous system cancer	Rate	2016	121.35	100.65	144.52
DALYs (Disability-Adjusted Life Years)	Bangladesh	Both	All Ages	Brain and nervous system cancer	Number	2016	86,005.94	52,947.80	117,815.45
DALYs (Disability-Adjusted Life Years)	Bangladesh	Both	All Ages	Brain and nervous system cancer	Rate	2016	53.13	32.71	72.77
DALYs (Disability-Adjusted Life Years)	Bangladesh	Both	Age-standardized	Brain and nervous system cancer	Rate	2016	57.46	35.27	78.40
DALYs (Disability-Adjusted Life Years)	American Samoa	Both	All Ages	Brain and nervous system cancer	Number	2016	46.53	37.38	58.49
DALYs (Disability-Adjusted Life Years)	American Samoa	Both	All Ages	Brain and nervous system cancer	Rate	2016	57.66	46.33	72.49
DALYs (Disability-Adjusted Life Years)	American Samoa	Both	Age-standardized	Brain and nervous system cancer	Rate	2016	63.86	51.34	82.02
DALYs (Disability-Adjusted Life Years)	Vietnam	Both	All Ages	Brain and nervous system cancer	Number	2016	49,912.97	37,579.80	60,882.52
DALYs (Disability-Adjusted Life Years)	Vietnam	Both	All Ages	Brain and nervous system cancer	Rate	2016	52.96	39.87	64.60
DALYs (Disability-Adjusted Life Years)	Vietnam	Both	Age-standardized	Brain and nervous system cancer	Rate	2016	53.65	41.01	64.95
DALYs (Disability-Adjusted Life Years)	Tropical Latin America	Both	All Ages	Brain and nervous system cancer	Number	2016	319,740.79	240,591.10	350,958.14
DALYs (Disability-Adjusted Life Years)	Tropical Latin America	Both	All Ages	Brain and nervous system cancer	Rate	2016	147.69	111.13	162.11
DALYs (Disability-Adjusted Life Years)	Tropical Latin America	Both	Age-standardized	Brain and nervous system cancer	Rate	2016	151.07	113.02	165.57
DALYs (Disability-Adjusted Life Years)	Eastern Sub-Saharan Africa	Both	All Ages	Brain and nervous system cancer	Number	2016	217,745.73	192,461.16	253,542.93
DALYs (Disability-Adjusted Life Years)	Eastern Sub-Saharan Africa	Both	All Ages	Brain and nervous system cancer	Rate	2016	56.25	49.72	65.50
DALYs (Disability-Adjusted Life Years)	Eastern Sub-Saharan Africa	Both	Age-standardized	Brain and nervous system cancer	Rate	2016	74.17	65.56	91.40
DALYs (Disability-Adjusted Life Years)	Chad	Both	All Ages	Brain and nervous system cancer	Number	2016	8,040.16	6,101.28	9,624.72
DALYs (Disability-Adjusted Life Years)	Chad	Both	All Ages	Brain and nervous system cancer	Rate	2016	55.70	42.27	66.68
DALYs (Disability-Adjusted Life Years)	Chad	Both	Age-standardized	Brain and nervous system cancer	Rate	2016	70.97	55.18	85.57
DALYs (Disability-Adjusted Life Years)	Croatia	Both	All Ages	Brain and nervous system cancer	Number	2016	10,872.53	8,500.55	12,713.57
DALYs (Disability-Adjusted Life Years)	Croatia	Both	All Ages	Brain and nervous system cancer	Rate	2016	257.54	201.35	301.15
DALYs (Disability-Adjusted Life Years)	Croatia	Both	Age-standardized	Brain and nervous system cancer	Rate	2016	194.62	155.50	227.09
DALYs (Disability-Adjusted Life Years)	Kyrgyzstan	Both	All Ages	Brain and nervous system cancer	Number	2016	5,296.10	3,655.74	6,241.34
DALYs (Disability-Adjusted Life Years)	Kyrgyzstan	Both	All Ages	Brain and nervous system cancer	Rate	2016	88.52	61.10	104.32
DALYs (Disability-Adjusted Life Years)	Kyrgyzstan	Both	Age-standardized	Brain and nervous system cancer	Rate	2016	95.98	65.87	113.27
DALYs (Disability-Adjusted Life Years)	North Africa and Middle East	Both	All Ages	Brain and nervous system cancer	Number	2016	629,780.19	512,858.21	721,066.23
DALYs (Disability-Adjusted Life Years)	North Africa and Middle East	Both	All Ages	Brain and nervous system cancer	Rate	2016	109.55	89.21	125.43
DALYs (Disability-Adjusted Life Years)	North Africa and Middle East	Both	Age-standardized	Brain and nervous system cancer	Rate	2016	124.06	101.86	142.40
DALYs (Disability-Adjusted Life Years)	Southeast Asia, East Asia, and Oceania	Both	All Ages	Brain and nervous system cancer	Number	2016	2,525,111.22	2,241,896.90	2,811,930.41
DALYs (Disability-Adjusted Life Years)	Southeast Asia, East Asia, and Oceania	Both	All Ages	Brain and nervous system cancer	Rate	2016	121.20	107.61	134.97
DALYs (Disability-Adjusted Life Years)	Southeast Asia, East Asia, and Oceania	Both	Age-standardized	Brain and nervous system cancer	Rate	2016	116.31	102.81	128.75
DALYs (Disability-Adjusted Life Years)	Nayarit	Both	All Ages	Brain and nervous system cancer	Number	2016	1,196.32	777.04	1,402.97
DALYs (Disability-Adjusted Life Years)	Nayarit	Both	All Ages	Brain and nervous system cancer	Rate	2016	102.19	66.37	119.84
DALYs (Disability-Adjusted Life Years)	Nayarit	Both	Age-standardized	Brain and nervous system cancer	Rate	2016	106.51	70.05	124.69
DALYs (Disability-Adjusted Life Years)	Lithuania	Both	All Ages	Brain and nervous system cancer	Number	2016	5,837.26	4,301.45	6,700.51
DALYs (Disability-Adjusted Life Years)	Lithuania	Both	All Ages	Brain and nervous system cancer	Rate	2016	201.57	148.54	231.38
DALYs (Disability-Adjusted Life Years)	Lithuania	Both	Age-standardized	Brain and nervous system cancer	Rate	2016	165.80	126.74	189.58
DALYs (Disability-Adjusted Life Years)	Guam	Both	All Ages	Brain and nervous system cancer	Number	2016	101.25	81.72	123.95
DALYs (Disability-Adjusted Life Years)	Guam	Both	All Ages	Brain and nervous system cancer	Rate	2016	58.04	46.85	71.06
DALYs (Disability-Adjusted Life Years)	Guam	Both	Age-standardized	Brain and nervous system cancer	Rate	2016	57.41	46.27	70.14
DALYs (Disability-Adjusted Life Years)	Turkey	Both	All Ages	Brain and nervous system cancer	Number	2016	126,472.45	97,714.66	153,502.26
DALYs (Disability-Adjusted Life Years)	Turkey	Both	All Ages	Brain and nervous system cancer	Rate	2016	159.44	123.19	193.52
DALYs (Disability-Adjusted Life Years)	Turkey	Both	Age-standardized	Brain and nervous system cancer	Rate	2016	164.52	127.31	199.08
DALYs (Disability-Adjusted Life Years)	Ethiopia	Both	All Ages	Brain and nervous system cancer	Number	2016	53,464.00	43,379.82	69,381.87
DALYs (Disability-Adjusted Life Years)	Ethiopia	Both	All Ages	Brain and nervous system cancer	Rate	2016	52.25	42.40	67.81
DALYs (Disability-Adjusted Life Years)	Ethiopia	Both	Age-standardized	Brain and nervous system cancer	Rate	2016	72.04	57.87	96.83
DALYs (Disability-Adjusted Life Years)	Northern Ireland	Both	All Ages	Brain and nervous system cancer	Number	2016	3,279.83	2,697.45	3,832.89
DALYs (Disability-Adjusted Life Years)	Northern Ireland	Both	All Ages	Brain and nervous system cancer	Rate	2016	176.15	144.87	205.85
DALYs (Disability-Adjusted Life Years)	Northern Ireland	Both	Age-standardized	Brain and nervous system cancer	Rate	2016	152.75	125.46	178.26
DALYs (Disability-Adjusted Life Years)	Macedonia	Both	All Ages	Brain and nervous system cancer	Number	2016	5,420.05	4,162.69	6,155.25
DALYs (Disability-Adjusted Life Years)	Macedonia	Both	All Ages	Brain and nervous system cancer	Rate	2016	261.14	200.56	296.56
DALYs (Disability-Adjusted Life Years)	East Midlands	Both	All Ages	Brain and nervous system cancer	Number	2016	8,120.69	6,378.80	8,831.64
DALYs (Disability-Adjusted Life Years)	East Midlands	Both	All Ages	Brain and nervous system cancer	Rate	2016	172.86	135.78	188.00
DALYs (Disability-Adjusted Life Years)	East Midlands	Both	Age-standardized	Brain and nervous system cancer	Rate	2016	140.68	112.42	153.26
DALYs (Disability-Adjusted Life Years)	Kenya	Both	All Ages	Brain and nervous system cancer	Number	2016	18,590.11	12,135.86	24,765.47
DALYs (Disability-Adjusted Life Years)	Kenya	Both	All Ages	Brain and nervous system cancer	Rate	2016	39.91	26.06	53.17
DALYs (Disability-Adjusted Life Years)	Kenya	Both	Age-standardized	Brain and nervous system cancer	Rate	2016	52.66	36.58	68.27
DALYs (Disability-Adjusted Life Years)	Mali	Both	All Ages	Brain and nervous system cancer	Number	2016	6,968.19	5,577.83	9,098.44
DALYs (Disability-Adjusted Life Years)	Mali	Both	All Ages	Brain and nervous system cancer	Rate	2016	38.81	31.07	50.68
DALYs (Disability-Adjusted Life Years)	Mali	Both	Age-standardized	Brain and nervous system cancer	Rate	2016	54.92	44.37	68.82
DALYs (Disability-Adjusted Life Years)	Mauritius	Both	All Ages	Brain and nervous system cancer	Number	2016	742.07	604.39	988.78
DALYs (Disability-Adjusted Life Years)	Mauritius	Both	All Ages	Brain and nervous system cancer	Rate	2016	58.27	47.46	77.65
DALYs (Disability-Adjusted Life Years)	Mauritius	Both	Age-standardized	Brain and nervous system cancer	Rate	2016	55.17	45.26	73.17
DALYs (Disability-Adjusted Life Years)	Nepal	Both	All Ages	Brain and nervous system cancer	Number	2016	16,458.86	8,469.24	25,742.04
DALYs (Disability-Adjusted Life Years)	Nepal	Both	All Ages	Brain and nervous system cancer	Rate	2016	54.72	28.16	85.59
DALYs (Disability-Adjusted Life Years)	Nepal	Both	Age-standardized	Brain and nervous system cancer	Rate	2016	63.38	33.47	97.15
DALYs (Disability-Adjusted Life Years)	Djibouti	Both	All Ages	Brain and nervous system cancer	Number	2016	593.27	440.95	759.51
DALYs (Disability-Adjusted Life Years)	Djibouti	Both	All Ages	Brain and nervous system cancer	Rate	2016	61.21	45.49	78.36
DALYs (Disability-Adjusted Life Years)	Djibouti	Both	Age-standardized	Brain and nervous system cancer	Rate	2016	73.55	55.58	92.15
DALYs (Disability-Adjusted Life Years)	Fukushima	Both	All Ages	Brain and nervous system cancer	Number	2016	1,187.57	895.77	1,411.90
DALYs (Disability-Adjusted Life Years)	Fukushima	Both	All Ages	Brain and nervous system cancer	Rate	2016	61.43	46.34	73.03
DALYs (Disability-Adjusted Life Years)	Fukushima	Both	Age-standardized	Brain and nervous system cancer	Rate	2016	53.90	38.80	64.27
DALYs (Disability-Adjusted Life Years)	Turkmenistan	Both	All Ages	Brain and nervous system cancer	Number	2016	8,563.91	7,030.14	11,168.56
DALYs (Disability-Adjusted Life Years)	Turkmenistan	Both	All Ages	Brain and nervous system cancer	Rate	2016	156.24	128.25	203.75
DALYs (Disability-Adjusted Life Years)	Turkmenistan	Both	Age-standardized	Brain and nervous system cancer	Rate	2016	162.91	134.40	213.34
DALYs (Disability-Adjusted Life Years)	Thailand	Both	All Ages	Brain and nervous system cancer	Number	2016	75,919.54	47,576.09	93,388.63
DALYs (Disability-Adjusted Life Years)	Thailand	Both	All Ages	Brain and nervous system cancer	Rate	2016	112.47	70.48	138.35
DALYs (Disability-Adjusted Life Years)	Thailand	Both	Age-standardized	Brain and nervous system cancer	Rate	2016	99.56	62.66	122.17
DALYs (Disability-Adjusted Life Years)	Egypt	Both	All Ages	Brain and nervous system cancer	Number	2016	84,049.93	63,079.62	120,342.39
DALYs (Disability-Adjusted Life Years)	Egypt	Both	All Ages	Brain and nervous system cancer	Rate	2016	91.68	68.80	131.26
DALYs (Disability-Adjusted Life Years)	Egypt	Both	Age-standardized	Brain and nervous system cancer	Rate	2016	100.41	72.74	151.23
DALYs (Disability-Adjusted Life Years)	Nigeria	Both	All Ages	Brain and nervous system cancer	Number	2016	106,875.39	73,140.91	156,443.82
DALYs (Disability-Adjusted Life Years)	Nigeria	Both	All Ages	Brain and nervous system cancer	Rate	2016	57.85	39.59	84.68
DALYs (Disability-Adjusted Life Years)	Nigeria	Both	Age-standardized	Brain and nervous system cancer	Rate	2016	67.32	48.44	93.72
DALYs (Disability-Adjusted Life Years)	Greater London	Both	All Ages	Brain and nervous system cancer	Number	2016	12,190.04	9,824.59	13,482.65
DALYs (Disability-Adjusted Life Years)	Greater London	Both	All Ages	Brain and nervous system cancer	Rate	2016	138.86	111.92	153.59
DALYs (Disability-Adjusted Life Years)	Greater London	Both	Age-standardized	Brain and nervous system cancer	Rate	2016	132.25	106.39	145.81
DALYs (Disability-Adjusted Life Years)	Oceania	Both	All Ages	Brain and nervous system cancer	Number	2016	4,995.69	3,900.54	6,064.50
DALYs (Disability-Adjusted Life Years)	Oceania	Both	All Ages	Brain and nervous system cancer	Rate	2016	44.58	34.80	54.11
DALYs (Disability-Adjusted Life Years)	Oceania	Both	Age-standardized	Brain and nervous system cancer	Rate	2016	48.76	37.71	59.08
DALYs (Disability-Adjusted Life Years)	Jordan	Both	All Ages	Brain and nervous system cancer	Number	2016	7,676.93	5,878.43	9,725.15
DALYs (Disability-Adjusted Life Years)	Jordan	Both	All Ages	Brain and nervous system cancer	Rate	2016	99.48	76.18	126.02
DALYs (Disability-Adjusted Life Years)	Jordan	Both	Age-standardized	Brain and nervous system cancer	Rate	2016	117.49	89.03	148.98
DALYs (Disability-Adjusted Life Years)	Mie	Both	All Ages	Brain and nervous system cancer	Number	2016	923.70	766.35	1,106.38
DALYs (Disability-Adjusted Life Years)	Mie	Both	All Ages	Brain and nervous system cancer	Rate	2016	51.10	42.39	61.20
DALYs (Disability-Adjusted Life Years)	Mie	Both	Age-standardized	Brain and nervous system cancer	Rate	2016	41.19	34.41	51.11
DALYs (Disability-Adjusted Life Years)	Wales	Both	All Ages	Brain and nervous system cancer	Number	2016	5,508.51	4,496.51	6,364.38
DALYs (Disability-Adjusted Life Years)	Wales	Both	All Ages	Brain and nervous system cancer	Rate	2016	177.72	145.07	205.33
DALYs (Disability-Adjusted Life Years)	Wales	Both	Age-standardized	Brain and nervous system cancer	Rate	2016	144.71	119.72	167.58
DALYs (Disability-Adjusted Life Years)	Malawi	Both	All Ages	Brain and nervous system cancer	Number	2016	7,315.50	5,873.09	9,086.65
DALYs (Disability-Adjusted Life Years)	Malawi	Both	All Ages	Brain and nervous system cancer	Rate	2016	40.76	32.73	50.63
DALYs (Disability-Adjusted Life Years)	Malawi	Both	Age-standardized	Brain and nervous system cancer	Rate	2016	56.02	44.19	70.56
DALYs (Disability-Adjusted Life Years)	South Asia	Both	All Ages	Brain and nervous system cancer	Number	2016	1,114,836.17	1,011,135.10	1,343,879.95
DALYs (Disability-Adjusted Life Years)	South Asia	Both	All Ages	Brain and nervous system cancer	Rate	2016	65.59	59.49	79.06
DALYs (Disability-Adjusted Life Years)	South Asia	Both	Age-standardized	Brain and nervous system cancer	Rate	2016	70.14	63.30	84.64
DALYs (Disability-Adjusted Life Years)	Querétaro	Both	All Ages	Brain and nervous system cancer	Number	2016	1,663.25	1,215.38	1,907.79
DALYs (Disability-Adjusted Life Years)	Querétaro	Both	All Ages	Brain and nervous system cancer	Rate	2016	79.29	57.94	90.95
DALYs (Disability-Adjusted Life Years)	Querétaro	Both	Age-standardized	Brain and nervous system cancer	Rate	2016	89.75	64.25	102.82
DALYs (Disability-Adjusted Life Years)	Albania	Both	All Ages	Brain and nervous system cancer	Number	2016	8,008.90	6,402.84	9,318.49
DALYs (Disability-Adjusted Life Years)	Albania	Both	All Ages	Brain and nervous system cancer	Rate	2016	276.95	221.41	322.23
DALYs (Disability-Adjusted Life Years)	Albania	Both	Age-standardized	Brain and nervous system cancer	Rate	2016	255.96	212.92	296.09
DALYs (Disability-Adjusted Life Years)	Guinea	Both	All Ages	Brain and nervous system cancer	Number	2016	7,153.21	5,875.74	9,137.76
DALYs (Disability-Adjusted Life Years)	Guinea	Both	All Ages	Brain and nervous system cancer	Rate	2016	55.49	45.58	70.88
DALYs (Disability-Adjusted Life Years)	Guinea	Both	Age-standardized	Brain and nervous system cancer	Rate	2016	83.29	66.02	107.59
DALYs (Disability-Adjusted Life Years)	Marshall Islands	Both	All Ages	Brain and nervous system cancer	Number	2016	38.34	29.77	52.90
DALYs (Disability-Adjusted Life Years)	Marshall Islands	Both	All Ages	Brain and nervous system cancer	Rate	2016	51.57	40.04	71.16
DALYs (Disability-Adjusted Life Years)	Marshall Islands	Both	Age-standardized	Brain and nervous system cancer	Rate	2016	56.06	44.45	76.91
DALYs (Disability-Adjusted Life Years)	Eritrea	Both	All Ages	Brain and nervous system cancer	Number	2016	3,265.44	2,695.35	4,200.41
DALYs (Disability-Adjusted Life Years)	Eritrea	Both	All Ages	Brain and nervous system cancer	Rate	2016	61.23	50.54	78.77
DALYs (Disability-Adjusted Life Years)	Eritrea	Both	Age-standardized	Brain and nervous system cancer	Rate	2016	85.14	68.11	113.84
DALYs (Disability-Adjusted Life Years)	Portugal	Both	All Ages	Brain and nervous system cancer	Number	2016	21,568.48	15,759.54	24,421.72
DALYs (Disability-Adjusted Life Years)	Portugal	Both	All Ages	Brain and nervous system cancer	Rate	2016	205.91	150.45	233.15
DALYs (Disability-Adjusted Life Years)	Portugal	Both	Age-standardized	Brain and nervous system cancer	Rate	2016	158.26	119.88	181.07
DALYs (Disability-Adjusted Life Years)	Trinidad and Tobago	Both	All Ages	Brain and nervous system cancer	Number	2016	995.08	839.03	1,160.81
DALYs (Disability-Adjusted Life Years)	Trinidad and Tobago	Both	All Ages	Brain and nervous system cancer	Rate	2016	74.30	62.65	86.68
DALYs (Disability-Adjusted Life Years)	Trinidad and Tobago	Both	Age-standardized	Brain and nervous system cancer	Rate	2016	74.28	60.63	90.04
DALYs (Disability-Adjusted Life Years)	Sinaloa	Both	All Ages	Brain and nervous system cancer	Number	2016	2,807.97	2,092.30	3,344.71
DALYs (Disability-Adjusted Life Years)	Sinaloa	Both	All Ages	Brain and nervous system cancer	Rate	2016	86.37	64.36	102.88
DALYs (Disability-Adjusted Life Years)	Sinaloa	Both	Age-standardized	Brain and nervous system cancer	Rate	2016	90.94	67.89	107.53
DALYs (Disability-Adjusted Life Years)	Sierra Leone	Both	All Ages	Brain and nervous system cancer	Number	2016	4,114.50	3,040.51	5,543.72
DALYs (Disability-Adjusted Life Years)	Sierra Leone	Both	All Ages	Brain and nervous system cancer	Rate	2016	62.13	45.91	83.71
DALYs (Disability-Adjusted Life Years)	Sierra Leone	Both	Age-standardized	Brain and nervous system cancer	Rate	2016	78.72	60.90	103.14
DALYs (Disability-Adjusted Life Years)	Switzerland	Both	All Ages	Brain and nervous system cancer	Number	2016	11,537.43	8,410.13	15,110.90
DALYs (Disability-Adjusted Life Years)	Switzerland	Both	All Ages	Brain and nervous system cancer	Rate	2016	137.71	100.39	180.37
DALYs (Disability-Adjusted Life Years)	Switzerland	Both	Age-standardized	Brain and nervous system cancer	Rate	2016	107.40	80.73	138.01
DALYs (Disability-Adjusted Life Years)	North Korea	Both	All Ages	Brain and nervous system cancer	Number	2016	35,102.76	21,396.99	45,870.76
DALYs (Disability-Adjusted Life Years)	North Korea	Both	All Ages	Brain and nervous system cancer	Rate	2016	132.66	80.86	173.36
DALYs (Disability-Adjusted Life Years)	North Korea	Both	Age-standardized	Brain and nervous system cancer	Rate	2016	128.34	78.11	166.66
DALYs (Disability-Adjusted Life Years)	Southern Latin America	Both	All Ages	Brain and nervous system cancer	Number	2016	62,394.46	55,181.96	69,697.62
DALYs (Disability-Adjusted Life Years)	Southern Latin America	Both	All Ages	Brain and nervous system cancer	Rate	2016	95.54	84.50	106.73
DALYs (Disability-Adjusted Life Years)	Southern Latin America	Both	Age-standardized	Brain and nervous system cancer	Rate	2016	93.15	82.47	103.87
DALYs (Disability-Adjusted Life Years)	Kanagawa	Both	All Ages	Brain and nervous system cancer	Number	2016	4,638.74	3,827.88	5,601.25
DALYs (Disability-Adjusted Life Years)	Kanagawa	Both	All Ages	Brain and nervous system cancer	Rate	2016	50.33	41.53	60.77
DALYs (Disability-Adjusted Life Years)	Kanagawa	Both	Age-standardized	Brain and nervous system cancer	Rate	2016	42.16	34.41	51.45
DALYs (Disability-Adjusted Life Years)	Samoa	Both	All Ages	Brain and nervous system cancer	Number	2016	134.13	89.85	187.58
DALYs (Disability-Adjusted Life Years)	Samoa	Both	All Ages	Brain and nervous system cancer	Rate	2016	67.54	45.24	94.46
DALYs (Disability-Adjusted Life Years)	Samoa	Both	Age-standardized	Brain and nervous system cancer	Rate	2016	75.24	51.69	105.22
DALYs (Disability-Adjusted Life Years)	Solomon Islands	Both	All Ages	Brain and nervous system cancer	Number	2016	298.94	208.02	390.24
DALYs (Disability-Adjusted Life Years)	Solomon Islands	Both	All Ages	Brain and nervous system cancer	Rate	2016	50.11	34.87	65.41
DALYs (Disability-Adjusted Life Years)	Solomon Islands	Both	Age-standardized	Brain and nervous system cancer	Rate	2016	59.94	41.58	77.79
DALYs (Disability-Adjusted Life Years)	Uruguay	Both	All Ages	Brain and nervous system cancer	Number	2016	4,125.00	3,554.89	4,588.82
DALYs (Disability-Adjusted Life Years)	Uruguay	Both	All Ages	Brain and nervous system cancer	Rate	2016	119.85	103.28	133.32
DALYs (Disability-Adjusted Life Years)	Uruguay	Both	Age-standardized	Brain and nervous system cancer	Rate	2016	110.61	95.24	123.02
DALYs (Disability-Adjusted Life Years)	Ghana	Both	All Ages	Brain and nervous system cancer	Number	2016	29,700.98	23,562.84	35,300.01
DALYs (Disability-Adjusted Life Years)	Ghana	Both	All Ages	Brain and nervous system cancer	Rate	2016	105.18	83.44	125.01
DALYs (Disability-Adjusted Life Years)	Ghana	Both	Age-standardized	Brain and nervous system cancer	Rate	2016	125.83	105.85	148.45
DALYs (Disability-Adjusted Life Years)	Tamaulipas	Both	All Ages	Brain and nervous system cancer	Number	2016	2,807.91	2,334.74	3,621.00
DALYs (Disability-Adjusted Life Years)	Tamaulipas	Both	All Ages	Brain and nervous system cancer	Rate	2016	69.21	57.55	89.26
DALYs (Disability-Adjusted Life Years)	Tamaulipas	Both	Age-standardized	Brain and nervous system cancer	Rate	2016	75.36	62.85	95.71
DALYs (Disability-Adjusted Life Years)	Greenland	Both	All Ages	Brain and nervous system cancer	Number	2016	67.65	42.57	122.62
DALYs (Disability-Adjusted Life Years)	Greenland	Both	All Ages	Brain and nervous system cancer	Rate	2016	136.27	85.74	246.97
DALYs (Disability-Adjusted Life Years)	Greenland	Both	Age-standardized	Brain and nervous system cancer	Rate	2016	130.03	83.11	226.31
DALYs (Disability-Adjusted Life Years)	Ukraine	Both	All Ages	Brain and nervous system cancer	Number	2016	74,123.03	57,240.20	98,013.21
DALYs (Disability-Adjusted Life Years)	Ukraine	Both	All Ages	Brain and nervous system cancer	Rate	2016	162.42	125.43	214.77
DALYs (Disability-Adjusted Life Years)	Ukraine	Both	Age-standardized	Brain and nervous system cancer	Rate	2016	144.36	112.90	187.10
DALYs (Disability-Adjusted Life Years)	?saka	Both	All Ages	Brain and nervous system cancer	Number	2016	4,967.08	4,119.72	5,849.38
DALYs (Disability-Adjusted Life Years)	?saka	Both	All Ages	Brain and nervous system cancer	Rate	2016	57.21	47.45	67.37
DALYs (Disability-Adjusted Life Years)	?saka	Both	Age-standardized	Brain and nervous system cancer	Rate	2016	45.35	37.36	53.71
DALYs (Disability-Adjusted Life Years)	Durango	Both	All Ages	Brain and nervous system cancer	Number	2016	1,448.41	1,093.74	1,704.99
DALYs (Disability-Adjusted Life Years)	Durango	Both	All Ages	Brain and nervous system cancer	Rate	2016	81.43	61.49	95.85
DALYs (Disability-Adjusted Life Years)	Durango	Both	Age-standardized	Brain and nervous system cancer	Rate	2016	86.32	65.64	101.07
DALYs (Disability-Adjusted Life Years)	Ishikawa	Both	All Ages	Brain and nervous system cancer	Number	2016	710.37	481.27	829.34
DALYs (Disability-Adjusted Life Years)	Ishikawa	Both	All Ages	Brain and nervous system cancer	Rate	2016	63.10	42.75	73.67
DALYs (Disability-Adjusted Life Years)	Ishikawa	Both	Age-standardized	Brain and nervous system cancer	Rate	2016	54.83	34.18	64.44
DALYs (Disability-Adjusted Life Years)	Chiapas	Both	All Ages	Brain and nervous system cancer	Number	2016	4,025.87	3,348.75	4,657.01
DALYs (Disability-Adjusted Life Years)	Chiapas	Both	All Ages	Brain and nervous system cancer	Rate	2016	70.05	58.26	81.03
DALYs (Disability-Adjusted Life Years)	Chiapas	Both	Age-standardized	Brain and nervous system cancer	Rate	2016	76.97	64.58	88.45
DALYs (Disability-Adjusted Life Years)	Liberia	Both	All Ages	Brain and nervous system cancer	Number	2016	2,409.27	1,913.79	2,867.79
DALYs (Disability-Adjusted Life Years)	Liberia	Both	All Ages	Brain and nervous system cancer	Rate	2016	52.18	41.45	62.11
DALYs (Disability-Adjusted Life Years)	Liberia	Both	Age-standardized	Brain and nervous system cancer	Rate	2016	69.35	56.34	81.77
DALYs (Disability-Adjusted Life Years)	Hidalgo	Both	All Ages	Brain and nervous system cancer	Number	2016	1,969.80	1,607.81	2,253.33
DALYs (Disability-Adjusted Life Years)	Hidalgo	Both	All Ages	Brain and nervous system cancer	Rate	2016	69.51	56.74	79.51
DALYs (Disability-Adjusted Life Years)	Madagascar	Both	All Ages	Brain and nervous system cancer	Number	2016	12,851.56	10,414.63	15,829.61
DALYs (Disability-Adjusted Life Years)	Madagascar	Both	All Ages	Brain and nervous system cancer	Rate	2016	51.53	41.76	63.47
DALYs (Disability-Adjusted Life Years)	Madagascar	Both	Age-standardized	Brain and nervous system cancer	Rate	2016	66.78	53.36	81.59
DALYs (Disability-Adjusted Life Years)	Aomori	Both	All Ages	Brain and nervous system cancer	Number	2016	801.18	669.06	921.88
DALYs (Disability-Adjusted Life Years)	Aomori	Both	All Ages	Brain and nervous system cancer	Rate	2016	61.75	51.57	71.06
DALYs (Disability-Adjusted Life Years)	Aomori	Both	Age-standardized	Brain and nervous system cancer	Rate	2016	46.78	39.90	54.31
DALYs (Disability-Adjusted Life Years)	Nagasaki	Both	All Ages	Brain and nervous system cancer	Number	2016	857.63	595.91	1,013.80
DALYs (Disability-Adjusted Life Years)	Nagasaki	Both	All Ages	Brain and nervous system cancer	Rate	2016	63.66	44.23	75.25
DALYs (Disability-Adjusted Life Years)	Nagasaki	Both	Age-standardized	Brain and nervous system cancer	Rate	2016	55.34	35.72	65.62
DALYs (Disability-Adjusted Life Years)	Niger	Both	All Ages	Brain and nervous system cancer	Number	2016	9,522.84	5,122.18	13,282.34
DALYs (Disability-Adjusted Life Years)	Niger	Both	All Ages	Brain and nervous system cancer	Rate	2016	47.42	25.51	66.14
DALYs (Disability-Adjusted Life Years)	Niger	Both	Age-standardized	Brain and nervous system cancer	Rate	2016	62.77	33.19	88.88
DALYs (Disability-Adjusted Life Years)	Malaysia	Both	All Ages	Brain and nervous system cancer	Number	2016	16,258.00	13,494.40	21,268.80
DALYs (Disability-Adjusted Life Years)	Malaysia	Both	All Ages	Brain and nervous system cancer	Rate	2016	52.87	43.88	69.16
DALYs (Disability-Adjusted Life Years)	Malaysia	Both	Age-standardized	Brain and nervous system cancer	Rate	2016	56.24	46.54	75.24
DALYs (Disability-Adjusted Life Years)	Morelos	Both	All Ages	Brain and nervous system cancer	Number	2016	1,503.92	1,251.32	1,812.41
DALYs (Disability-Adjusted Life Years)	Morelos	Both	All Ages	Brain and nervous system cancer	Rate	2016	72.74	60.52	87.66
DALYs (Disability-Adjusted Life Years)	Morelos	Both	Age-standardized	Brain and nervous system cancer	Rate	2016	76.82	64.09	92.04
DALYs (Disability-Adjusted Life Years)	Canada	Both	All Ages	Brain and nervous system cancer	Number	2016	56,378.61	45,458.69	63,690.17
DALYs (Disability-Adjusted Life Years)	Canada	Both	All Ages	Brain and nervous system cancer	Rate	2016	155.21	125.15	175.34
DALYs (Disability-Adjusted Life Years)	Canada	Both	Age-standardized	Brain and nervous system cancer	Rate	2016	126.51	102.44	142.99
DALYs (Disability-Adjusted Life Years)	Philippines	Both	All Ages	Brain and nervous system cancer	Number	2016	82,021.01	68,723.62	99,990.14
DALYs (Disability-Adjusted Life Years)	Philippines	Both	All Ages	Brain and nervous system cancer	Rate	2016	80.06	67.08	97.60
DALYs (Disability-Adjusted Life Years)	Philippines	Both	Age-standardized	Brain and nervous system cancer	Rate	2016	88.47	73.31	107.12
DALYs (Disability-Adjusted Life Years)	Ecuador	Both	All Ages	Brain and nervous system cancer	Number	2016	16,078.46	13,543.21	18,587.80
DALYs (Disability-Adjusted Life Years)	Ecuador	Both	All Ages	Brain and nervous system cancer	Rate	2016	97.08	81.77	112.23
DALYs (Disability-Adjusted Life Years)	Ecuador	Both	Age-standardized	Brain and nervous system cancer	Rate	2016	102.40	86.36	117.15
DALYs (Disability-Adjusted Life Years)	Miyazaki	Both	All Ages	Brain and nervous system cancer	Number	2016	553.62	448.14	662.61
DALYs (Disability-Adjusted Life Years)	Miyazaki	Both	All Ages	Brain and nervous system cancer	Rate	2016	50.77	41.09	60.76
DALYs (Disability-Adjusted Life Years)	Miyazaki	Both	Age-standardized	Brain and nervous system cancer	Rate	2016	40.77	33.52	49.97
DALYs (Disability-Adjusted Life Years)	Caribbean	Both	All Ages	Brain and nervous system cancer	Number	2016	43,479.41	38,566.81	47,120.33
DALYs (Disability-Adjusted Life Years)	Caribbean	Both	All Ages	Brain and nervous system cancer	Rate	2016	95.08	84.34	103.05
DALYs (Disability-Adjusted Life Years)	Caribbean	Both	Age-standardized	Brain and nervous system cancer	Rate	2016	95.59	84.72	103.54
DALYs (Disability-Adjusted Life Years)	Tanzania	Both	All Ages	Brain and nervous system cancer	Number	2016	34,825.05	28,825.62	44,349.44
DALYs (Disability-Adjusted Life Years)	Tanzania	Both	All Ages	Brain and nervous system cancer	Rate	2016	63.88	52.88	81.36
DALYs (Disability-Adjusted Life Years)	Tanzania	Both	Age-standardized	Brain and nervous system cancer	Rate	2016	83.29	68.06	109.40
DALYs (Disability-Adjusted Life Years)	Fukuoka	Both	All Ages	Brain and nervous system cancer	Number	2016	2,594.53	2,064.47	3,049.68
DALYs (Disability-Adjusted Life Years)	Fukuoka	Both	All Ages	Brain and nervous system cancer	Rate	2016	52.11	41.46	61.25
DALYs (Disability-Adjusted Life Years)	Fukuoka	Both	Age-standardized	Brain and nervous system cancer	Rate	2016	44.00	35.16	51.84
DALYs (Disability-Adjusted Life Years)	Tochigi	Both	All Ages	Brain and nervous system cancer	Number	2016	1,086.75	901.68	1,242.95
DALYs (Disability-Adjusted Life Years)	Tochigi	Both	All Ages	Brain and nervous system cancer	Rate	2016	55.89	46.37	63.92
DALYs (Disability-Adjusted Life Years)	Tochigi	Both	Age-standardized	Brain and nervous system cancer	Rate	2016	45.77	38.20	52.64
DALYs (Disability-Adjusted Life Years)	Mauritania	Both	All Ages	Brain and nervous system cancer	Number	2016	2,816.37	2,001.74	3,585.88
DALYs (Disability-Adjusted Life Years)	Mauritania	Both	All Ages	Brain and nervous system cancer	Rate	2016	69.19	49.17	88.09
DALYs (Disability-Adjusted Life Years)	Mauritania	Both	Age-standardized	Brain and nervous system cancer	Rate	2016	84.60	58.64	110.45
DALYs (Disability-Adjusted Life Years)	Bermuda	Both	All Ages	Brain and nervous system cancer	Number	2016	64.84	33.66	79.83
DALYs (Disability-Adjusted Life Years)	Bermuda	Both	All Ages	Brain and nervous system cancer	Rate	2016	92.20	47.85	113.50
DALYs (Disability-Adjusted Life Years)	Bermuda	Both	Age-standardized	Brain and nervous system cancer	Rate	2016	93.24	48.21	114.71
DALYs (Disability-Adjusted Life Years)	Barbados	Both	All Ages	Brain and nervous system cancer	Number	2016	276.43	243.36	346.50
DALYs (Disability-Adjusted Life Years)	Barbados	Both	All Ages	Brain and nervous system cancer	Rate	2016	97.85	86.14	122.65
DALYs (Disability-Adjusted Life Years)	Barbados	Both	Age-standardized	Brain and nervous system cancer	Rate	2016	86.93	75.18	108.05
DALYs (Disability-Adjusted Life Years)	Iran	Both	All Ages	Brain and nervous system cancer	Number	2016	120,534.55	80,794.84	154,063.39
DALYs (Disability-Adjusted Life Years)	Iran	Both	All Ages	Brain and nervous system cancer	Rate	2016	148.21	99.34	189.43
DALYs (Disability-Adjusted Life Years)	Iran	Both	Age-standardized	Brain and nervous system cancer	Rate	2016	165.13	110.51	210.64
DALYs (Disability-Adjusted Life Years)	Chiba	Both	All Ages	Brain and nervous system cancer	Number	2016	3,289.58	2,737.63	3,909.06
DALYs (Disability-Adjusted Life Years)	Chiba	Both	All Ages	Brain and nervous system cancer	Rate	2016	53.35	44.40	63.40
DALYs (Disability-Adjusted Life Years)	Chiba	Both	Age-standardized	Brain and nervous system cancer	Rate	2016	43.02	35.52	52.33
DALYs (Disability-Adjusted Life Years)	Quintana Roo	Both	All Ages	Brain and nervous system cancer	Number	2016	1,073.60	884.28	1,381.28
DALYs (Disability-Adjusted Life Years)	Quintana Roo	Both	All Ages	Brain and nervous system cancer	Rate	2016	64.75	53.34	83.31
DALYs (Disability-Adjusted Life Years)	Quintana Roo	Both	Age-standardized	Brain and nervous system cancer	Rate	2016	75.68	62.86	94.18
DALYs (Disability-Adjusted Life Years)	Oaxaca	Both	All Ages	Brain and nervous system cancer	Number	2016	2,860.33	2,467.07	3,363.82
DALYs (Disability-Adjusted Life Years)	Oaxaca	Both	All Ages	Brain and nervous system cancer	Rate	2016	66.14	57.04	77.78
DALYs (Disability-Adjusted Life Years)	Oaxaca	Both	Age-standardized	Brain and nervous system cancer	Rate	2016	70.30	61.06	83.24
DALYs (Disability-Adjusted Life Years)	United States	Both	All Ages	Brain and nervous system cancer	Number	2016	453,457.22	410,642.36	491,397.35
DALYs (Disability-Adjusted Life Years)	United States	Both	All Ages	Brain and nervous system cancer	Rate	2016	140.45	127.19	152.20
DALYs (Disability-Adjusted Life Years)	United States	Both	Age-standardized	Brain and nervous system cancer	Rate	2016	118.94	107.85	129.69
DALYs (Disability-Adjusted Life Years)	High-middle SDI	Both	All Ages	Brain and nervous system cancer	Number	2016	1,564,401.28	1,389,182.46	1,686,138.20
DALYs (Disability-Adjusted Life Years)	High-middle SDI	Both	All Ages	Brain and nervous system cancer	Rate	2016	134.33	119.28	144.78
DALYs (Disability-Adjusted Life Years)	High-middle SDI	Both	Age-standardized	Brain and nervous system cancer	Rate	2016	127.28	113.33	136.88
DALYs (Disability-Adjusted Life Years)	Brunei	Both	All Ages	Brain and nervous system cancer	Number	2016	506.33	398.94	658.60
DALYs (Disability-Adjusted Life Years)	Brunei	Both	All Ages	Brain and nervous system cancer	Rate	2016	118.62	93.46	154.29
DALYs (Disability-Adjusted Life Years)	Brunei	Both	Age-standardized	Brain and nervous system cancer	Rate	2016	121.93	97.25	155.02
DALYs (Disability-Adjusted Life Years)	Western Europe	Both	All Ages	Brain and nervous system cancer	Number	2016	721,786.95	574,403.17	798,009.77
DALYs (Disability-Adjusted Life Years)	Western Europe	Both	All Ages	Brain and nervous system cancer	Rate	2016	168.56	134.14	186.36
DALYs (Disability-Adjusted Life Years)	Western Europe	Both	Age-standardized	Brain and nervous system cancer	Rate	2016	132.75	108.15	149.78
DALYs (Disability-Adjusted Life Years)	Kiribati	Both	All Ages	Brain and nervous system cancer	Number	2016	77.34	57.03	108.61
DALYs (Disability-Adjusted Life Years)	Kiribati	Both	All Ages	Brain and nervous system cancer	Rate	2016	68.18	50.28	95.75
DALYs (Disability-Adjusted Life Years)	Kiribati	Both	Age-standardized	Brain and nervous system cancer	Rate	2016	75.48	56.37	102.49
DALYs (Disability-Adjusted Life Years)	Guanajuato	Both	All Ages	Brain and nervous system cancer	Number	2016	4,364.70	3,344.55	5,004.09
DALYs (Disability-Adjusted Life Years)	Guanajuato	Both	All Ages	Brain and nervous system cancer	Rate	2016	73.34	56.20	84.08
DALYs (Disability-Adjusted Life Years)	Guanajuato	Both	Age-standardized	Brain and nervous system cancer	Rate	2016	80.89	61.67	92.88
DALYs (Disability-Adjusted Life Years)	Yamanashi	Both	All Ages	Brain and nervous system cancer	Number	2016	434.51	335.89	542.98
DALYs (Disability-Adjusted Life Years)	Yamanashi	Both	All Ages	Brain and nervous system cancer	Rate	2016	52.08	40.26	65.09
DALYs (Disability-Adjusted Life Years)	Yamanashi	Both	Age-standardized	Brain and nervous system cancer	Rate	2016	41.88	32.86	52.74
DALYs (Disability-Adjusted Life Years)	Wakayama	Both	All Ages	Brain and nervous system cancer	Number	2016	529.86	430.22	634.06
DALYs (Disability-Adjusted Life Years)	Wakayama	Both	All Ages	Brain and nervous system cancer	Rate	2016	56.31	45.72	67.38
DALYs (Disability-Adjusted Life Years)	Wakayama	Both	Age-standardized	Brain and nervous system cancer	Rate	2016	42.59	34.80	52.55
DALYs (Disability-Adjusted Life Years)	Papua New Guinea	Both	All Ages	Brain and nervous system cancer	Number	2016	3,419.73	2,345.30	4,468.88
DALYs (Disability-Adjusted Life Years)	Papua New Guinea	Both	All Ages	Brain and nervous system cancer	Rate	2016	43.56	29.87	56.92
DALYs (Disability-Adjusted Life Years)	Papua New Guinea	Both	Age-standardized	Brain and nervous system cancer	Rate	2016	49.03	32.16	64.18
DALYs (Disability-Adjusted Life Years)	Mozambique	Both	All Ages	Brain and nervous system cancer	Number	2016	28,852.49	22,683.95	36,222.20
DALYs (Disability-Adjusted Life Years)	Mozambique	Both	All Ages	Brain and nervous system cancer	Rate	2016	100.18	78.76	125.77
DALYs (Disability-Adjusted Life Years)	Mozambique	Both	Age-standardized	Brain and nervous system cancer	Rate	2016	107.98	82.24	151.16
DALYs (Disability-Adjusted Life Years)	Middle SDI	Both	All Ages	Brain and nervous system cancer	Number	2016	2,714,482.90	2,381,230.08	3,017,478.20
DALYs (Disability-Adjusted Life Years)	Middle SDI	Both	All Ages	Brain and nervous system cancer	Rate	2016	118.03	103.54	131.20
DALYs (Disability-Adjusted Life Years)	Middle SDI	Both	Age-standardized	Brain and nervous system cancer	Rate	2016	116.59	102.24	129.29
DALYs (Disability-Adjusted Life Years)	Tonga	Both	All Ages	Brain and nervous system cancer	Number	2016	80.16	59.72	101.28
DALYs (Disability-Adjusted Life Years)	Tonga	Both	All Ages	Brain and nervous system cancer	Rate	2016	74.43	55.45	94.04
DALYs (Disability-Adjusted Life Years)	Tonga	Both	Age-standardized	Brain and nervous system cancer	Rate	2016	81.48	62.52	101.77
DALYs (Disability-Adjusted Life Years)	Pakistan	Both	All Ages	Brain and nervous system cancer	Number	2016	200,561.05	146,729.33	262,906.11
DALYs (Disability-Adjusted Life Years)	Pakistan	Both	All Ages	Brain and nervous system cancer	Rate	2016	105.03	76.84	137.68
DALYs (Disability-Adjusted Life Years)	Pakistan	Both	Age-standardized	Brain and nervous system cancer	Rate	2016	111.01	84.02	146.08
DALYs (Disability-Adjusted Life Years)	Kumamoto	Both	All Ages	Brain and nervous system cancer	Number	2016	854.72	683.84	1,051.95
DALYs (Disability-Adjusted Life Years)	Kumamoto	Both	All Ages	Brain and nervous system cancer	Rate	2016	48.76	39.02	60.02
DALYs (Disability-Adjusted Life Years)	Kumamoto	Both	Age-standardized	Brain and nervous system cancer	Rate	2016	41.25	32.70	50.45
DALYs (Disability-Adjusted Life Years)	The Bahamas	Both	All Ages	Brain and nervous system cancer	Number	2016	341.07	294.99	401.22
DALYs (Disability-Adjusted Life Years)	The Bahamas	Both	All Ages	Brain and nervous system cancer	Rate	2016	85.98	74.36	101.14
DALYs (Disability-Adjusted Life Years)	The Bahamas	Both	Age-standardized	Brain and nervous system cancer	Rate	2016	83.77	72.06	99.73
DALYs (Disability-Adjusted Life Years)	Kuwait	Both	All Ages	Brain and nervous system cancer	Number	2016	2,103.94	1,501.74	3,016.32
DALYs (Disability-Adjusted Life Years)	Kuwait	Both	All Ages	Brain and nervous system cancer	Rate	2016	53.45	38.15	76.63
DALYs (Disability-Adjusted Life Years)	Kuwait	Both	Age-standardized	Brain and nervous system cancer	Rate	2016	72.51	52.62	100.60
DALYs (Disability-Adjusted Life Years)	Sao Tome and Principe	Both	All Ages	Brain and nervous system cancer	Number	2016	78.03	58.51	99.79
DALYs (Disability-Adjusted Life Years)	Sao Tome and Principe	Both	All Ages	Brain and nervous system cancer	Rate	2016	39.46	29.59	50.47
DALYs (Disability-Adjusted Life Years)	Sao Tome and Principe	Both	Age-standardized	Brain and nervous system cancer	Rate	2016	52.48	38.27	69.49
DALYs (Disability-Adjusted Life Years)	Jalisco	Both	All Ages	Brain and nervous system cancer	Number	2016	7,107.42	4,933.16	8,174.46
DALYs (Disability-Adjusted Life Years)	Jalisco	Both	All Ages	Brain and nervous system cancer	Rate	2016	88.22	61.23	101.46
DALYs (Disability-Adjusted Life Years)	Jalisco	Both	Age-standardized	Brain and nervous system cancer	Rate	2016	94.70	66.07	108.94
DALYs (Disability-Adjusted Life Years)	Belgium	Both	All Ages	Brain and nervous system cancer	Number	2016	18,041.38	15,270.60	23,771.88
DALYs (Disability-Adjusted Life Years)	Belgium	Both	All Ages	Brain and nervous system cancer	Rate	2016	158.70	134.33	209.11
DALYs (Disability-Adjusted Life Years)	Belgium	Both	Age-standardized	Brain and nervous system cancer	Rate	2016	128.49	108.55	170.82
DALYs (Disability-Adjusted Life Years)	Togo	Both	All Ages	Brain and nervous system cancer	Number	2016	5,062.71	3,684.53	6,422.11
DALYs (Disability-Adjusted Life Years)	Togo	Both	All Ages	Brain and nervous system cancer	Rate	2016	68.29	49.70	86.63
DALYs (Disability-Adjusted Life Years)	Togo	Both	Age-standardized	Brain and nervous system cancer	Rate	2016	90.54	65.99	116.84
DALYs (Disability-Adjusted Life Years)	Colombia	Both	All Ages	Brain and nervous system cancer	Number	2016	44,994.09	35,553.73	54,787.08
DALYs (Disability-Adjusted Life Years)	Colombia	Both	All Ages	Brain and nervous system cancer	Rate	2016	92.74	73.28	112.93
DALYs (Disability-Adjusted Life Years)	Colombia	Both	Age-standardized	Brain and nervous system cancer	Rate	2016	96.17	76.11	116.42
DALYs (Disability-Adjusted Life Years)	Sudan	Both	All Ages	Brain and nervous system cancer	Number	2016	35,548.66	28,850.13	44,382.97
DALYs (Disability-Adjusted Life Years)	Sudan	Both	All Ages	Brain and nervous system cancer	Rate	2016	90.39	73.35	112.85
DALYs (Disability-Adjusted Life Years)	Sudan	Both	Age-standardized	Brain and nervous system cancer	Rate	2016	104.83	88.17	122.42
DALYs (Disability-Adjusted Life Years)	Southern Sub-Saharan Africa	Both	All Ages	Brain and nervous system cancer	Number	2016	50,338.79	40,966.59	55,989.09
DALYs (Disability-Adjusted Life Years)	Southern Sub-Saharan Africa	Both	All Ages	Brain and nervous system cancer	Rate	2016	65.40	53.22	72.74
DALYs (Disability-Adjusted Life Years)	Southern Sub-Saharan Africa	Both	Age-standardized	Brain and nervous system cancer	Rate	2016	74.05	60.90	82.51
DALYs (Disability-Adjusted Life Years)	North East England	Both	All Ages	Brain and nervous system cancer	Number	2016	4,739.68	4,141.61	5,079.27
DALYs (Disability-Adjusted Life Years)	North East England	Both	All Ages	Brain and nervous system cancer	Rate	2016	180.62	157.83	193.57
DALYs (Disability-Adjusted Life Years)	North East England	Both	Age-standardized	Brain and nervous system cancer	Rate	2016	146.08	130.07	157.17
DALYs (Disability-Adjusted Life Years)	Northern Mariana Islands	Both	All Ages	Brain and nervous system cancer	Number	2016	53.21	41.27	68.22
DALYs (Disability-Adjusted Life Years)	Northern Mariana Islands	Both	All Ages	Brain and nervous system cancer	Rate	2016	41.94	32.52	53.77
DALYs (Disability-Adjusted Life Years)	Northern Mariana Islands	Both	Age-standardized	Brain and nervous system cancer	Rate	2016	54.18	42.66	71.00
DALYs (Disability-Adjusted Life Years)	Hidalgo	Both	Age-standardized	Brain and nervous system cancer	Rate	2016	73.82	61.09	84.03
DALYs (Disability-Adjusted Life Years)	Yucatán	Both	All Ages	Brain and nervous system cancer	Number	2016	1,390.91	1,142.51	1,787.30
DALYs (Disability-Adjusted Life Years)	Yucatán	Both	All Ages	Brain and nervous system cancer	Rate	2016	62.37	51.23	80.14
DALYs (Disability-Adjusted Life Years)	Yucatán	Both	Age-standardized	Brain and nervous system cancer	Rate	2016	68.25	56.97	86.21
DALYs (Disability-Adjusted Life Years)	South East England	Both	All Ages	Brain and nervous system cancer	Number	2016	15,501.40	11,206.16	16,727.67
DALYs (Disability-Adjusted Life Years)	South East England	Both	All Ages	Brain and nervous system cancer	Rate	2016	172.73	124.87	186.39
DALYs (Disability-Adjusted Life Years)	South East England	Both	Age-standardized	Brain and nervous system cancer	Rate	2016	139.84	103.98	150.82
DALYs (Disability-Adjusted Life Years)	Puebla	Both	All Ages	Brain and nervous system cancer	Number	2016	4,247.81	3,566.01	5,048.50
DALYs (Disability-Adjusted Life Years)	Puebla	Both	All Ages	Brain and nervous system cancer	Rate	2016	63.24	53.09	75.16
DALYs (Disability-Adjusted Life Years)	Puebla	Both	Age-standardized	Brain and nervous system cancer	Rate	2016	68.64	58.19	81.44
DALYs (Disability-Adjusted Life Years)	Namibia	Both	All Ages	Brain and nervous system cancer	Number	2016	951.20	663.96	1,230.90
DALYs (Disability-Adjusted Life Years)	Namibia	Both	All Ages	Brain and nervous system cancer	Rate	2016	38.06	26.57	49.25
DALYs (Disability-Adjusted Life Years)	Namibia	Both	Age-standardized	Brain and nervous system cancer	Rate	2016	48.22	32.64	62.96
DALYs (Disability-Adjusted Life Years)	Veracruz de Ignacio de la Llave	Both	All Ages	Brain and nervous system cancer	Number	2016	6,116.51	5,162.95	7,041.63
DALYs (Disability-Adjusted Life Years)	Veracruz de Ignacio de la Llave	Both	All Ages	Brain and nervous system cancer	Rate	2016	75.15	63.43	86.52
DALYs (Disability-Adjusted Life Years)	Veracruz de Ignacio de la Llave	Both	Age-standardized	Brain and nervous system cancer	Rate	2016	77.83	65.94	89.49
DALYs (Disability-Adjusted Life Years)	Iwate	Both	All Ages	Brain and nervous system cancer	Number	2016	708.74	565.81	815.63
DALYs (Disability-Adjusted Life Years)	Iwate	Both	All Ages	Brain and nervous system cancer	Rate	2016	56.18	44.85	64.65
DALYs (Disability-Adjusted Life Years)	Iwate	Both	Age-standardized	Brain and nervous system cancer	Rate	2016	46.09	37.30	52.99
DALYs (Disability-Adjusted Life Years)	Aguascalientes	Both	All Ages	Brain and nervous system cancer	Number	2016	1,163.97	763.06	1,354.63
DALYs (Disability-Adjusted Life Years)	Aguascalientes	Both	All Ages	Brain and nervous system cancer	Rate	2016	87.79	57.55	102.17
DALYs (Disability-Adjusted Life Years)	Aguascalientes	Both	Age-standardized	Brain and nervous system cancer	Rate	2016	97.15	63.41	112.45
DALYs (Disability-Adjusted Life Years)	Cameroon	Both	All Ages	Brain and nervous system cancer	Number	2016	19,900.21	11,946.94	32,581.37
DALYs (Disability-Adjusted Life Years)	Cameroon	Both	All Ages	Brain and nervous system cancer	Rate	2016	82.91	49.77	135.74
DALYs (Disability-Adjusted Life Years)	Cameroon	Both	Age-standardized	Brain and nervous system cancer	Rate	2016	105.47	64.82	170.78
DALYs (Disability-Adjusted Life Years)	Okinawa	Both	All Ages	Brain and nervous system cancer	Number	2016	751.00	607.63	872.17
DALYs (Disability-Adjusted Life Years)	Okinawa	Both	All Ages	Brain and nervous system cancer	Rate	2016	52.74	42.67	61.25
DALYs (Disability-Adjusted Life Years)	Okinawa	Both	Age-standardized	Brain and nervous system cancer	Rate	2016	46.63	37.24	53.72
DALYs (Disability-Adjusted Life Years)	Campeche	Both	All Ages	Brain and nervous system cancer	Number	2016	583.34	476.32	761.87
DALYs (Disability-Adjusted Life Years)	Campeche	Both	All Ages	Brain and nervous system cancer	Rate	2016	58.50	47.77	76.41
DALYs (Disability-Adjusted Life Years)	Campeche	Both	Age-standardized	Brain and nervous system cancer	Rate	2016	65.77	54.37	83.81
DALYs (Disability-Adjusted Life Years)	San Luis Potosí	Both	All Ages	Brain and nervous system cancer	Number	2016	1,961.86	1,608.83	2,299.70
DALYs (Disability-Adjusted Life Years)	San Luis Potosí	Both	All Ages	Brain and nervous system cancer	Rate	2016	71.19	58.38	83.45
DALYs (Disability-Adjusted Life Years)	San Luis Potosí	Both	Age-standardized	Brain and nervous system cancer	Rate	2016	75.95	62.98	89.24
DALYs (Disability-Adjusted Life Years)	Yamagata	Both	All Ages	Brain and nervous system cancer	Number	2016	600.67	472.51	697.46
DALYs (Disability-Adjusted Life Years)	Yamagata	Both	All Ages	Brain and nervous system cancer	Rate	2016	54.37	42.77	63.13
DALYs (Disability-Adjusted Life Years)	Yamagata	Both	Age-standardized	Brain and nervous system cancer	Rate	2016	46.46	37.04	53.85
DALYs (Disability-Adjusted Life Years)	Kagawa	Both	All Ages	Brain and nervous system cancer	Number	2016	535.78	422.52	607.78
DALYs (Disability-Adjusted Life Years)	Kagawa	Both	All Ages	Brain and nervous system cancer	Rate	2016	57.29	45.18	64.99
DALYs (Disability-Adjusted Life Years)	Kagawa	Both	Age-standardized	Brain and nervous system cancer	Rate	2016	48.23	37.63	54.93
DALYs (Disability-Adjusted Life Years)	Austria	Both	All Ages	Brain and nervous system cancer	Number	2016	13,707.55	10,910.21	15,909.83
DALYs (Disability-Adjusted Life Years)	Austria	Both	All Ages	Brain and nervous system cancer	Rate	2016	157.69	125.51	183.03
DALYs (Disability-Adjusted Life Years)	Austria	Both	Age-standardized	Brain and nervous system cancer	Rate	2016	124.39	99.60	146.27
DALYs (Disability-Adjusted Life Years)	Tabasco	Both	All Ages	Brain and nervous system cancer	Number	2016	1,572.86	1,306.41	1,984.22
DALYs (Disability-Adjusted Life Years)	Tabasco	Both	All Ages	Brain and nervous system cancer	Rate	2016	61.68	51.23	77.81
DALYs (Disability-Adjusted Life Years)	Tabasco	Both	Age-standardized	Brain and nervous system cancer	Rate	2016	67.82	56.92	84.54
DALYs (Disability-Adjusted Life Years)	Gunma	Both	All Ages	Brain and nervous system cancer	Number	2016	1,004.71	847.90	1,196.64
DALYs (Disability-Adjusted Life Years)	Gunma	Both	All Ages	Brain and nervous system cancer	Rate	2016	51.52	43.48	61.37
DALYs (Disability-Adjusted Life Years)	Gunma	Both	Age-standardized	Brain and nervous system cancer	Rate	2016	40.64	34.39	51.28
DALYs (Disability-Adjusted Life Years)	Cote d'Ivoire	Both	All Ages	Brain and nervous system cancer	Number	2016	11,270.84	9,313.93	13,242.13
DALYs (Disability-Adjusted Life Years)	Cote d'Ivoire	Both	All Ages	Brain and nervous system cancer	Rate	2016	48.89	40.40	57.44
DALYs (Disability-Adjusted Life Years)	Cote d'Ivoire	Both	Age-standardized	Brain and nervous system cancer	Rate	2016	65.78	53.34	79.11
DALYs (Disability-Adjusted Life Years)	Chihuahua	Both	All Ages	Brain and nervous system cancer	Number	2016	3,768.22	3,014.19	4,923.46
DALYs (Disability-Adjusted Life Years)	Chihuahua	Both	All Ages	Brain and nervous system cancer	Rate	2016	86.42	69.13	112.91
DALYs (Disability-Adjusted Life Years)	Chihuahua	Both	Age-standardized	Brain and nervous system cancer	Rate	2016	91.74	73.81	118.15
DALYs (Disability-Adjusted Life Years)	Finland	Both	All Ages	Brain and nervous system cancer	Number	2016	9,153.79	7,672.61	11,418.84
DALYs (Disability-Adjusted Life Years)	Finland	Both	All Ages	Brain and nervous system cancer	Rate	2016	166.21	139.32	207.34
DALYs (Disability-Adjusted Life Years)	Finland	Both	Age-standardized	Brain and nervous system cancer	Rate	2016	128.55	107.25	161.63
DALYs (Disability-Adjusted Life Years)	England	Both	All Ages	Brain and nervous system cancer	Number	2016	92,934.86	73,194.58	98,181.00
DALYs (Disability-Adjusted Life Years)	England	Both	All Ages	Brain and nervous system cancer	Rate	2016	168.94	133.06	178.48
DALYs (Disability-Adjusted Life Years)	England	Both	Age-standardized	Brain and nervous system cancer	Rate	2016	140.53	113.53	150.42
DALYs (Disability-Adjusted Life Years)	Kagoshima	Both	All Ages	Brain and nervous system cancer	Number	2016	911.63	718.00	1,114.39
DALYs (Disability-Adjusted Life Years)	Kagoshima	Both	All Ages	Brain and nervous system cancer	Rate	2016	55.92	44.05	68.36
DALYs (Disability-Adjusted Life Years)	Kagoshima	Both	Age-standardized	Brain and nervous system cancer	Rate	2016	45.77	36.72	55.43
DALYs (Disability-Adjusted Life Years)	Akita	Both	All Ages	Brain and nervous system cancer	Number	2016	599.17	481.77	687.40
DALYs (Disability-Adjusted Life Years)	Akita	Both	All Ages	Brain and nervous system cancer	Rate	2016	59.39	47.76	68.14
DALYs (Disability-Adjusted Life Years)	Akita	Both	Age-standardized	Brain and nervous system cancer	Rate	2016	47.89	38.92	55.08
DALYs (Disability-Adjusted Life Years)	T?ky?	Both	All Ages	Brain and nervous system cancer	Number	2016	6,759.36	5,564.60	8,241.17
DALYs (Disability-Adjusted Life Years)	T?ky?	Both	All Ages	Brain and nervous system cancer	Rate	2016	50.36	41.46	61.40
DALYs (Disability-Adjusted Life Years)	T?ky?	Both	Age-standardized	Brain and nervous system cancer	Rate	2016	42.66	34.90	53.68
DALYs (Disability-Adjusted Life Years)	Aichi	Both	All Ages	Brain and nervous system cancer	Number	2016	4,402.04	3,297.25	5,043.82
DALYs (Disability-Adjusted Life Years)	Aichi	Both	All Ages	Brain and nervous system cancer	Rate	2016	59.04	44.22	67.65
DALYs (Disability-Adjusted Life Years)	Aichi	Both	Age-standardized	Brain and nervous system cancer	Rate	2016	52.04	37.96	60.15
DALYs (Disability-Adjusted Life Years)	Shizuoka	Both	All Ages	Brain and nervous system cancer	Number	2016	1,955.99	1,623.40	2,311.91
DALYs (Disability-Adjusted Life Years)	Shizuoka	Both	All Ages	Brain and nervous system cancer	Rate	2016	53.29	44.23	62.99
DALYs (Disability-Adjusted Life Years)	Shizuoka	Both	Age-standardized	Brain and nervous system cancer	Rate	2016	43.80	35.97	51.96
DALYs (Disability-Adjusted Life Years)	Iceland	Both	All Ages	Brain and nervous system cancer	Number	2016	834.56	694.02	947.42
DALYs (Disability-Adjusted Life Years)	Iceland	Both	All Ages	Brain and nervous system cancer	Rate	2016	252.40	209.89	286.53
DALYs (Disability-Adjusted Life Years)	Iceland	Both	Age-standardized	Brain and nervous system cancer	Rate	2016	221.52	183.56	250.08
DALYs (Disability-Adjusted Life Years)	Italy	Both	All Ages	Brain and nervous system cancer	Number	2016	97,950.26	76,258.75	113,931.73
DALYs (Disability-Adjusted Life Years)	Italy	Both	All Ages	Brain and nervous system cancer	Rate	2016	161.90	126.04	188.31
DALYs (Disability-Adjusted Life Years)	Italy	Both	Age-standardized	Brain and nervous system cancer	Rate	2016	119.88	96.88	145.27
DALYs (Disability-Adjusted Life Years)	Toyama	Both	All Ages	Brain and nervous system cancer	Number	2016	618.08	471.03	710.58
DALYs (Disability-Adjusted Life Years)	Toyama	Both	All Ages	Brain and nervous system cancer	Rate	2016	59.11	45.05	67.96
DALYs (Disability-Adjusted Life Years)	Toyama	Both	Age-standardized	Brain and nervous system cancer	Rate	2016	50.17	36.25	58.08
DALYs (Disability-Adjusted Life Years)	Australia	Both	All Ages	Brain and nervous system cancer	Number	2016	38,597.28	31,142.44	44,040.74
DALYs (Disability-Adjusted Life Years)	Australia	Both	All Ages	Brain and nervous system cancer	Rate	2016	160.14	129.21	182.73
DALYs (Disability-Adjusted Life Years)	Australia	Both	Age-standardized	Brain and nervous system cancer	Rate	2016	137.08	112.57	158.87
DALYs (Disability-Adjusted Life Years)	Ky?to	Both	All Ages	Brain and nervous system cancer	Number	2016	1,270.77	1,034.18	1,531.15
DALYs (Disability-Adjusted Life Years)	Ky?to	Both	All Ages	Brain and nervous system cancer	Rate	2016	50.22	40.87	60.51
DALYs (Disability-Adjusted Life Years)	Ky?to	Both	Age-standardized	Brain and nervous system cancer	Rate	2016	40.76	33.04	51.15
DALYs (Disability-Adjusted Life Years)	Malta	Both	All Ages	Brain and nervous system cancer	Number	2016	694.91	531.91	867.07
DALYs (Disability-Adjusted Life Years)	Malta	Both	All Ages	Brain and nervous system cancer	Rate	2016	165.41	126.61	206.39
DALYs (Disability-Adjusted Life Years)	Malta	Both	Age-standardized	Brain and nervous system cancer	Rate	2016	131.61	101.90	164.47
DALYs (Disability-Adjusted Life Years)	Seychelles	Both	All Ages	Brain and nervous system cancer	Number	2016	131.98	108.23	175.55
DALYs (Disability-Adjusted Life Years)	Seychelles	Both	All Ages	Brain and nervous system cancer	Rate	2016	135.95	111.49	180.83
DALYs (Disability-Adjusted Life Years)	Seychelles	Both	Age-standardized	Brain and nervous system cancer	Rate	2016	134.02	111.09	177.37
DALYs (Disability-Adjusted Life Years)	Denmark	Both	All Ages	Brain and nervous system cancer	Number	2016	12,554.10	10,246.23	14,536.07
DALYs (Disability-Adjusted Life Years)	Denmark	Both	All Ages	Brain and nervous system cancer	Rate	2016	219.31	178.99	253.93
DALYs (Disability-Adjusted Life Years)	Denmark	Both	Age-standardized	Brain and nervous system cancer	Rate	2016	169.42	140.25	197.68
DALYs (Disability-Adjusted Life Years)	Low SDI	Both	All Ages	Brain and nervous system cancer	Number	2016	448,065.12	390,748.29	505,096.70
DALYs (Disability-Adjusted Life Years)	Low SDI	Both	All Ages	Brain and nervous system cancer	Rate	2016	58.35	50.88	65.78
DALYs (Disability-Adjusted Life Years)	Low SDI	Both	Age-standardized	Brain and nervous system cancer	Rate	2016	74.19	64.27	83.77
DALYs (Disability-Adjusted Life Years)	Spain	Both	All Ages	Brain and nervous system cancer	Number	2016	73,260.11	58,059.80	88,757.08
DALYs (Disability-Adjusted Life Years)	Spain	Both	All Ages	Brain and nervous system cancer	Rate	2016	157.61	124.91	190.95
DALYs (Disability-Adjusted Life Years)	Spain	Both	Age-standardized	Brain and nervous system cancer	Rate	2016	122.34	99.38	153.10
DALYs (Disability-Adjusted Life Years)	Greece	Both	All Ages	Brain and nervous system cancer	Number	2016	28,507.08	25,035.26	33,956.07
DALYs (Disability-Adjusted Life Years)	Greece	Both	All Ages	Brain and nervous system cancer	Rate	2016	262.30	230.35	312.44
DALYs (Disability-Adjusted Life Years)	Greece	Both	Age-standardized	Brain and nervous system cancer	Rate	2016	199.68	174.72	254.22
DALYs (Disability-Adjusted Life Years)	Uganda	Both	All Ages	Brain and nervous system cancer	Number	2016	21,876.07	17,587.75	26,778.82
DALYs (Disability-Adjusted Life Years)	Uganda	Both	All Ages	Brain and nervous system cancer	Rate	2016	54.17	43.55	66.31
DALYs (Disability-Adjusted Life Years)	Uganda	Both	Age-standardized	Brain and nervous system cancer	Rate	2016	78.65	59.55	99.84
DALYs (Disability-Adjusted Life Years)	Germany	Both	All Ages	Brain and nervous system cancer	Number	2016	150,993.01	117,742.19	172,869.16
DALYs (Disability-Adjusted Life Years)	Germany	Both	All Ages	Brain and nervous system cancer	Rate	2016	184.03	143.50	210.69
DALYs (Disability-Adjusted Life Years)	Germany	Both	Age-standardized	Brain and nervous system cancer	Rate	2016	137.42	108.43	157.63
DALYs (Disability-Adjusted Life Years)	Stockholm	Both	All Ages	Brain and nervous system cancer	Number	2016	3,071.80	2,447.03	4,208.51
DALYs (Disability-Adjusted Life Years)	Stockholm	Both	All Ages	Brain and nervous system cancer	Rate	2016	136.43	108.68	186.91
DALYs (Disability-Adjusted Life Years)	Stockholm	Both	Age-standardized	Brain and nervous system cancer	Rate	2016	115.50	92.86	158.17
DALYs (Disability-Adjusted Life Years)	Ireland	Both	All Ages	Brain and nervous system cancer	Number	2016	7,878.45	6,441.49	10,399.07
DALYs (Disability-Adjusted Life Years)	Ireland	Both	All Ages	Brain and nervous system cancer	Rate	2016	169.75	138.79	224.06
DALYs (Disability-Adjusted Life Years)	Ireland	Both	Age-standardized	Brain and nervous system cancer	Rate	2016	148.86	121.82	197.02
DALYs (Disability-Adjusted Life Years)	Michoacán de Ocampo	Both	All Ages	Brain and nervous system cancer	Number	2016	4,186.55	2,925.02	4,889.93
DALYs (Disability-Adjusted Life Years)	Michoacán de Ocampo	Both	All Ages	Brain and nervous system cancer	Rate	2016	87.39	61.06	102.07
DALYs (Disability-Adjusted Life Years)	Michoacán de Ocampo	Both	Age-standardized	Brain and nervous system cancer	Rate	2016	93.54	65.48	108.66
DALYs (Disability-Adjusted Life Years)	Nara	Both	All Ages	Brain and nervous system cancer	Number	2016	688.97	562.39	828.80
DALYs (Disability-Adjusted Life Years)	Nara	Both	All Ages	Brain and nervous system cancer	Rate	2016	51.05	41.67	61.42
DALYs (Disability-Adjusted Life Years)	Nara	Both	Age-standardized	Brain and nervous system cancer	Rate	2016	41.14	33.83	50.15
DALYs (Disability-Adjusted Life Years)	Ibaraki	Both	All Ages	Brain and nervous system cancer	Number	2016	1,643.78	1,339.07	1,886.58
DALYs (Disability-Adjusted Life Years)	Ibaraki	Both	All Ages	Brain and nervous system cancer	Rate	2016	56.74	46.22	65.12
DALYs (Disability-Adjusted Life Years)	Ibaraki	Both	Age-standardized	Brain and nervous system cancer	Rate	2016	46.79	38.19	53.73
DALYs (Disability-Adjusted Life Years)	Israel	Both	All Ages	Brain and nervous system cancer	Number	2016	13,150.23	9,995.35	16,187.48
DALYs (Disability-Adjusted Life Years)	Israel	Both	All Ages	Brain and nervous system cancer	Rate	2016	160.66	122.11	197.77
DALYs (Disability-Adjusted Life Years)	Israel	Both	Age-standardized	Brain and nervous system cancer	Rate	2016	158.51	120.87	196.62
DALYs (Disability-Adjusted Life Years)	Lesotho	Both	All Ages	Brain and nervous system cancer	Number	2016	1,035.76	748.60	1,484.68
DALYs (Disability-Adjusted Life Years)	Lesotho	Both	All Ages	Brain and nervous system cancer	Rate	2016	48.52	35.07	69.55
DALYs (Disability-Adjusted Life Years)	Lesotho	Both	Age-standardized	Brain and nervous system cancer	Rate	2016	64.04	43.80	96.65
DALYs (Disability-Adjusted Life Years)	Shiga	Both	All Ages	Brain and nervous system cancer	Number	2016	672.86	528.85	868.45
DALYs (Disability-Adjusted Life Years)	Shiga	Both	All Ages	Brain and nervous system cancer	Rate	2016	47.64	37.44	61.49
DALYs (Disability-Adjusted Life Years)	Shiga	Both	Age-standardized	Brain and nervous system cancer	Rate	2016	39.71	31.28	51.57
DALYs (Disability-Adjusted Life Years)	Swaziland	Both	All Ages	Brain and nervous system cancer	Number	2016	623.16	414.09	882.06
DALYs (Disability-Adjusted Life Years)	Swaziland	Both	All Ages	Brain and nervous system cancer	Rate	2016	46.58	30.95	65.93
DALYs (Disability-Adjusted Life Years)	Swaziland	Both	Age-standardized	Brain and nervous system cancer	Rate	2016	59.40	38.10	86.87
DALYs (Disability-Adjusted Life Years)	United Kingdom	Both	All Ages	Brain and nervous system cancer	Number	2016	111,667.01	89,430.71	117,828.36
DALYs (Disability-Adjusted Life Years)	United Kingdom	Both	All Ages	Brain and nervous system cancer	Rate	2016	170.81	136.80	180.23
DALYs (Disability-Adjusted Life Years)	United Kingdom	Both	Age-standardized	Brain and nervous system cancer	Rate	2016	141.72	115.14	150.29
DALYs (Disability-Adjusted Life Years)	Benin	Both	All Ages	Brain and nervous system cancer	Number	2016	7,027.95	5,377.09	8,264.70
DALYs (Disability-Adjusted Life Years)	Benin	Both	All Ages	Brain and nervous system cancer	Rate	2016	61.97	47.42	72.88
DALYs (Disability-Adjusted Life Years)	Benin	Both	Age-standardized	Brain and nervous system cancer	Rate	2016	81.79	63.71	94.52
DALYs (Disability-Adjusted Life Years)	Saga	Both	All Ages	Brain and nervous system cancer	Number	2016	464.58	349.27	561.78
DALYs (Disability-Adjusted Life Years)	Saga	Both	All Ages	Brain and nervous system cancer	Rate	2016	56.86	42.75	68.76
DALYs (Disability-Adjusted Life Years)	Saga	Both	Age-standardized	Brain and nervous system cancer	Rate	2016	49.06	36.33	58.71
DALYs (Disability-Adjusted Life Years)	?ita	Both	All Ages	Brain and nervous system cancer	Number	2016	689.42	504.51	839.79
DALYs (Disability-Adjusted Life Years)	?ita	Both	All Ages	Brain and nervous system cancer	Rate	2016	60.01	43.91	73.10
DALYs (Disability-Adjusted Life Years)	?ita	Both	Age-standardized	Brain and nervous system cancer	Rate	2016	52.03	36.36	63.60
DALYs (Disability-Adjusted Life Years)	Chile	Both	All Ages	Brain and nervous system cancer	Number	2016	14,663.06	11,299.35	18,413.70
DALYs (Disability-Adjusted Life Years)	Chile	Both	All Ages	Brain and nervous system cancer	Rate	2016	80.71	62.19	101.35
DALYs (Disability-Adjusted Life Years)	Chile	Both	Age-standardized	Brain and nervous system cancer	Rate	2016	77.07	60.12	95.77
DALYs (Disability-Adjusted Life Years)	Okayama	Both	All Ages	Brain and nervous system cancer	Number	2016	996.15	822.36	1,157.13
DALYs (Disability-Adjusted Life Years)	Okayama	Both	All Ages	Brain and nervous system cancer	Rate	2016	52.99	43.75	61.56
DALYs (Disability-Adjusted Life Years)	Okayama	Both	Age-standardized	Brain and nervous system cancer	Rate	2016	45.07	37.10	52.39
DALYs (Disability-Adjusted Life Years)	Sweden except Stockholm	Both	All Ages	Brain and nervous system cancer	Number	2016	12,962.77	10,458.13	15,327.32
DALYs (Disability-Adjusted Life Years)	Sweden except Stockholm	Both	All Ages	Brain and nervous system cancer	Rate	2016	169.75	136.95	200.71
DALYs (Disability-Adjusted Life Years)	Sweden except Stockholm	Both	Age-standardized	Brain and nervous system cancer	Rate	2016	137.59	111.14	161.70
DALYs (Disability-Adjusted Life Years)	Tokushima	Both	All Ages	Brain and nervous system cancer	Number	2016	442.93	357.80	542.60
DALYs (Disability-Adjusted Life Years)	Tokushima	Both	All Ages	Brain and nervous system cancer	Rate	2016	60.08	48.53	73.60
DALYs (Disability-Adjusted Life Years)	Tokushima	Both	Age-standardized	Brain and nervous system cancer	Rate	2016	50.53	41.28	61.23
DALYs (Disability-Adjusted Life Years)	Antigua and Barbuda	Both	All Ages	Brain and nervous system cancer	Number	2016	66.05	56.99	77.65
DALYs (Disability-Adjusted Life Years)	Antigua and Barbuda	Both	All Ages	Brain and nervous system cancer	Rate	2016	72.17	62.27	84.85
DALYs (Disability-Adjusted Life Years)	Antigua and Barbuda	Both	Age-standardized	Brain and nervous system cancer	Rate	2016	72.90	62.83	85.43
DALYs (Disability-Adjusted Life Years)	Saitama	Both	All Ages	Brain and nervous system cancer	Number	2016	3,858.56	3,151.80	4,504.49
DALYs (Disability-Adjusted Life Years)	Saitama	Both	All Ages	Brain and nervous system cancer	Rate	2016	53.34	43.57	62.27
DALYs (Disability-Adjusted Life Years)	Saitama	Both	Age-standardized	Brain and nervous system cancer	Rate	2016	42.92	35.39	51.30
DALYs (Disability-Adjusted Life Years)	Nuevo León	Both	All Ages	Brain and nervous system cancer	Number	2016	4,430.49	3,166.46	5,126.00
DALYs (Disability-Adjusted Life Years)	Nuevo León	Both	All Ages	Brain and nervous system cancer	Rate	2016	83.03	59.34	96.07
DALYs (Disability-Adjusted Life Years)	Nuevo León	Both	Age-standardized	Brain and nervous system cancer	Rate	2016	88.50	62.46	102.00
DALYs (Disability-Adjusted Life Years)	Shimane	Both	All Ages	Brain and nervous system cancer	Number	2016	362.92	284.84	443.78
DALYs (Disability-Adjusted Life Years)	Shimane	Both	All Ages	Brain and nervous system cancer	Rate	2016	53.93	42.32	65.94
DALYs (Disability-Adjusted Life Years)	Shimane	Both	Age-standardized	Brain and nervous system cancer	Rate	2016	44.63	35.49	54.47
DALYs (Disability-Adjusted Life Years)	Low-middle SDI	Both	All Ages	Brain and nervous system cancer	Number	2016	1,485,405.76	1,331,597.26	1,698,842.14
DALYs (Disability-Adjusted Life Years)	Low-middle SDI	Both	All Ages	Brain and nervous system cancer	Rate	2016	69.75	62.52	79.77
DALYs (Disability-Adjusted Life Years)	Low-middle SDI	Both	Age-standardized	Brain and nervous system cancer	Rate	2016	76.68	69.42	87.79
DALYs (Disability-Adjusted Life Years)	K?chi	Both	All Ages	Brain and nervous system cancer	Number	2016	406.64	332.56	467.09
DALYs (Disability-Adjusted Life Years)	K?chi	Both	All Ages	Brain and nervous system cancer	Rate	2016	57.04	46.65	65.52
DALYs (Disability-Adjusted Life Years)	K?chi	Both	Age-standardized	Brain and nervous system cancer	Rate	2016	46.87	38.31	53.56
DALYs (Disability-Adjusted Life Years)	Niigata	Both	All Ages	Brain and nervous system cancer	Number	2016	1,208.94	938.74	1,493.33
DALYs (Disability-Adjusted Life Years)	Niigata	Both	All Ages	Brain and nervous system cancer	Rate	2016	53.39	41.46	65.95
DALYs (Disability-Adjusted Life Years)	Niigata	Both	Age-standardized	Brain and nervous system cancer	Rate	2016	44.76	34.90	54.47
DALYs (Disability-Adjusted Life Years)	High SDI	Both	All Ages	Brain and nervous system cancer	Number	2016	1,443,970.14	1,219,369.72	1,577,323.93
DALYs (Disability-Adjusted Life Years)	High SDI	Both	All Ages	Brain and nervous system cancer	Rate	2016	140.79	118.89	153.80
DALYs (Disability-Adjusted Life Years)	High SDI	Both	Age-standardized	Brain and nervous system cancer	Rate	2016	114.37	97.60	126.31
DALYs (Disability-Adjusted Life Years)	Sonora	Both	All Ages	Brain and nervous system cancer	Number	2016	2,731.67	2,146.07	3,244.91
DALYs (Disability-Adjusted Life Years)	Sonora	Both	All Ages	Brain and nervous system cancer	Rate	2016	87.35	68.62	103.76
DALYs (Disability-Adjusted Life Years)	Sonora	Both	Age-standardized	Brain and nervous system cancer	Rate	2016	93.84	72.63	111.48
DALYs (Disability-Adjusted Life Years)	Fukui	Both	All Ages	Brain and nervous system cancer	Number	2016	390.70	307.63	462.18
DALYs (Disability-Adjusted Life Years)	Fukui	Both	All Ages	Brain and nervous system cancer	Rate	2016	50.77	39.97	60.06
DALYs (Disability-Adjusted Life Years)	Fukui	Both	Age-standardized	Brain and nervous system cancer	Rate	2016	42.21	33.33	49.68
DALYs (Disability-Adjusted Life Years)	Yamaguchi	Both	All Ages	Brain and nervous system cancer	Number	2016	757.60	625.19	873.96
DALYs (Disability-Adjusted Life Years)	Yamaguchi	Both	All Ages	Brain and nervous system cancer	Rate	2016	55.25	45.59	63.74
DALYs (Disability-Adjusted Life Years)	Yamaguchi	Both	Age-standardized	Brain and nervous system cancer	Rate	2016	43.48	35.98	51.22
DALYs (Disability-Adjusted Life Years)	Tlaxcala	Both	All Ages	Brain and nervous system cancer	Number	2016	809.67	660.48	1,054.96
DALYs (Disability-Adjusted Life Years)	Tlaxcala	Both	All Ages	Brain and nervous system cancer	Rate	2016	58.88	48.03	76.71
DALYs (Disability-Adjusted Life Years)	Tlaxcala	Both	Age-standardized	Brain and nervous system cancer	Rate	2016	64.89	53.45	82.95
DALYs (Disability-Adjusted Life Years)	Ehime	Both	All Ages	Brain and nervous system cancer	Number	2016	754.18	598.21	916.62
DALYs (Disability-Adjusted Life Years)	Ehime	Both	All Ages	Brain and nervous system cancer	Rate	2016	55.61	44.11	67.58
DALYs (Disability-Adjusted Life Years)	Ehime	Both	Age-standardized	Brain and nervous system cancer	Rate	2016	43.99	35.67	53.10
Incidence	Cuba	Both	All Ages	Brain and nervous system cancer	Number	2016	694.73	536.16	774.53
Incidence	Cuba	Both	All Ages	Brain and nervous system cancer	Rate	2016	6.09	4.70	6.79
Incidence	Cuba	Both	Age-standardized	Brain and nervous system cancer	Rate	2016	4.83	3.78	5.36
Incidence	Malaysia	Both	All Ages	Brain and nervous system cancer	Number	2016	598.01	504.77	786.08
Incidence	Malaysia	Both	All Ages	Brain and nervous system cancer	Rate	2016	1.94	1.64	2.56
Incidence	Malaysia	Both	Age-standardized	Brain and nervous system cancer	Rate	2016	2.20	1.85	3.00
Incidence	Moldova	Both	All Ages	Brain and nervous system cancer	Number	2016	191.50	165.51	217.29
Incidence	Moldova	Both	All Ages	Brain and nervous system cancer	Rate	2016	4.71	4.07	5.34
Incidence	Moldova	Both	Age-standardized	Brain and nervous system cancer	Rate	2016	4.07	3.49	4.62
Incidence	Haiti	Both	All Ages	Brain and nervous system cancer	Number	2016	197.15	142.72	232.33
Incidence	Haiti	Both	All Ages	Brain and nervous system cancer	Rate	2016	1.77	1.28	2.09
Incidence	Haiti	Both	Age-standardized	Brain and nervous system cancer	Rate	2016	2.30	1.52	2.80
Incidence	Jamaica	Both	All Ages	Brain and nervous system cancer	Number	2016	59.63	49.39	69.44
Incidence	Jamaica	Both	All Ages	Brain and nervous system cancer	Rate	2016	2.07	1.72	2.41
Incidence	Jamaica	Both	Age-standardized	Brain and nervous system cancer	Rate	2016	2.16	1.80	2.52
Incidence	Brunei	Both	All Ages	Brain and nervous system cancer	Number	2016	30.70	25.07	39.28
Incidence	Brunei	Both	All Ages	Brain and nervous system cancer	Rate	2016	7.19	5.87	9.20
Incidence	Brunei	Both	Age-standardized	Brain and nervous system cancer	Rate	2016	8.04	6.63	10.06
Incidence	Andean Latin America	Both	All Ages	Brain and nervous system cancer	Number	2016	1,748.81	1,333.84	1,975.11
Incidence	Andean Latin America	Both	All Ages	Brain and nervous system cancer	Rate	2016	2.92	2.23	3.30
Incidence	Andean Latin America	Both	Age-standardized	Brain and nervous system cancer	Rate	2016	3.39	2.57	3.83
Incidence	Japan	Both	All Ages	Brain and nervous system cancer	Number	2016	8,953.37	6,837.85	9,760.98
Incidence	Japan	Both	All Ages	Brain and nervous system cancer	Rate	2016	7.12	5.44	7.77
Incidence	Japan	Both	Age-standardized	Brain and nervous system cancer	Rate	2016	4.59	3.67	5.06
Incidence	Laos	Both	All Ages	Brain and nervous system cancer	Number	2016	112.56	91.89	129.40
Incidence	Laos	Both	All Ages	Brain and nervous system cancer	Rate	2016	1.56	1.27	1.79
Incidence	Laos	Both	Age-standardized	Brain and nervous system cancer	Rate	2016	2.17	1.69	2.56
Incidence	Timor-Leste	Both	All Ages	Brain and nervous system cancer	Number	2016	18.29	13.35	22.34
Incidence	Timor-Leste	Both	All Ages	Brain and nervous system cancer	Rate	2016	1.58	1.15	1.93
Incidence	Timor-Leste	Both	Age-standardized	Brain and nervous system cancer	Rate	2016	2.13	1.48	2.64
Incidence	New Zealand	Both	All Ages	Brain and nervous system cancer	Number	2016	328.70	254.00	370.02
Incidence	New Zealand	Both	All Ages	Brain and nervous system cancer	Rate	2016	7.22	5.58	8.13
Incidence	New Zealand	Both	Age-standardized	Brain and nervous system cancer	Rate	2016	5.85	4.52	6.60
Incidence	Sri Lanka	Both	All Ages	Brain and nervous system cancer	Number	2016	533.57	408.27	649.10
Incidence	Sri Lanka	Both	All Ages	Brain and nervous system cancer	Rate	2016	2.58	1.97	3.13
Incidence	Sri Lanka	Both	Age-standardized	Brain and nervous system cancer	Rate	2016	2.52	1.91	3.06
Incidence	Federated States of Micronesia	Both	All Ages	Brain and nervous system cancer	Number	2016	1.35	1.15	1.97
Incidence	Federated States of Micronesia	Both	All Ages	Brain and nervous system cancer	Rate	2016	1.31	1.11	1.91
Incidence	Federated States of Micronesia	Both	Age-standardized	Brain and nervous system cancer	Rate	2016	1.77	1.49	2.58
Incidence	Costa Rica	Both	All Ages	Brain and nervous system cancer	Number	2016	148.59	130.31	169.58
Incidence	Costa Rica	Both	All Ages	Brain and nervous system cancer	Rate	2016	3.09	2.71	3.52
Incidence	Costa Rica	Both	Age-standardized	Brain and nervous system cancer	Rate	2016	3.09	2.70	3.51
Incidence	Thailand	Both	All Ages	Brain and nervous system cancer	Number	2016	2,746.86	1,691.87	3,298.84
Incidence	Thailand	Both	All Ages	Brain and nervous system cancer	Rate	2016	4.07	2.51	4.89
Incidence	Thailand	Both	Age-standardized	Brain and nervous system cancer	Rate	2016	3.58	2.21	4.29
Incidence	Central Europe, Eastern Europe, and Central Asia	Both	All Ages	Brain and nervous system cancer	Number	2016	28,812.86	24,670.79	30,730.15
Incidence	Central Europe, Eastern Europe, and Central Asia	Both	All Ages	Brain and nervous system cancer	Rate	2016	6.93	5.94	7.40
Incidence	Western Europe	Both	All Ages	Brain and nervous system cancer	Number	2016	48,838.11	36,876.50	54,036.56
Incidence	Western Europe	Both	All Ages	Brain and nervous system cancer	Rate	2016	11.40	8.61	12.62
Incidence	Western Europe	Both	Age-standardized	Brain and nervous system cancer	Rate	2016	8.33	6.57	9.34
Incidence	Central Europe, Eastern Europe, and Central Asia	Both	Age-standardized	Brain and nervous system cancer	Rate	2016	5.83	5.00	6.22
Incidence	Panama	Both	All Ages	Brain and nervous system cancer	Number	2016	122.77	108.44	137.10
Incidence	Panama	Both	All Ages	Brain and nervous system cancer	Rate	2016	3.09	2.73	3.46
Incidence	Panama	Both	Age-standardized	Brain and nervous system cancer	Rate	2016	3.35	2.95	3.73
Incidence	Kazakhstan	Both	Age-standardized	Brain and nervous system cancer	Rate	2016	3.67	3.20	3.98
Incidence	Denmark	Both	All Ages	Brain and nervous system cancer	Number	2016	1,495.17	1,173.35	1,715.42
Incidence	Denmark	Both	All Ages	Brain and nervous system cancer	Rate	2016	26.12	20.50	29.97
Incidence	Denmark	Both	Age-standardized	Brain and nervous system cancer	Rate	2016	19.35	15.45	22.22
Incidence	Liberia	Both	All Ages	Brain and nervous system cancer	Number	2016	57.09	47.01	65.35
Incidence	Liberia	Both	All Ages	Brain and nervous system cancer	Rate	2016	1.24	1.02	1.42
Incidence	Liberia	Both	Age-standardized	Brain and nervous system cancer	Rate	2016	1.88	1.57	2.13
Incidence	Mongolia	Both	All Ages	Brain and nervous system cancer	Number	2016	82.83	62.76	96.77
Incidence	Mongolia	Both	All Ages	Brain and nervous system cancer	Rate	2016	2.73	2.07	3.19
Incidence	Mongolia	Both	Age-standardized	Brain and nervous system cancer	Rate	2016	3.40	2.41	3.94
Incidence	Mali	Both	All Ages	Brain and nervous system cancer	Number	2016	159.20	142.46	185.43
Incidence	Mali	Both	All Ages	Brain and nervous system cancer	Rate	2016	0.89	0.79	1.03
Incidence	Mali	Both	Age-standardized	Brain and nervous system cancer	Rate	2016	1.54	1.34	1.72
Incidence	Finland	Both	All Ages	Brain and nervous system cancer	Number	2016	983.80	784.88	1,196.56
Incidence	Finland	Both	All Ages	Brain and nervous system cancer	Rate	2016	17.86	14.25	21.73
Incidence	Finland	Both	Age-standardized	Brain and nervous system cancer	Rate	2016	13.52	10.81	16.69
Incidence	Kiribati	Both	All Ages	Brain and nervous system cancer	Number	2016	1.38	1.07	1.84
Incidence	Kiribati	Both	All Ages	Brain and nervous system cancer	Rate	2016	1.21	0.94	1.62
Incidence	Kiribati	Both	Age-standardized	Brain and nervous system cancer	Rate	2016	1.57	1.24	2.04
Incidence	Bhutan	Both	All Ages	Brain and nervous system cancer	Number	2016	12.50	7.24	17.18
Incidence	Bhutan	Both	All Ages	Brain and nervous system cancer	Rate	2016	1.57	0.91	2.15
Incidence	Bhutan	Both	Age-standardized	Brain and nervous system cancer	Rate	2016	1.95	1.14	2.66
Incidence	Ireland	Both	All Ages	Brain and nervous system cancer	Number	2016	571.29	442.95	726.07
Incidence	Ireland	Both	All Ages	Brain and nervous system cancer	Rate	2016	12.31	9.54	15.64
Incidence	Ireland	Both	Age-standardized	Brain and nervous system cancer	Rate	2016	10.61	8.32	13.54
Incidence	Maldives	Both	All Ages	Brain and nervous system cancer	Number	2016	4.65	4.17	5.36
Incidence	Maldives	Both	All Ages	Brain and nervous system cancer	Rate	2016	1.28	1.15	1.48
Incidence	Maldives	Both	Age-standardized	Brain and nervous system cancer	Rate	2016	1.73	1.46	2.01
Incidence	Israel	Both	All Ages	Brain and nervous system cancer	Number	2016	603.99	441.94	714.75
Incidence	Israel	Both	All Ages	Brain and nervous system cancer	Rate	2016	7.38	5.40	8.73
Incidence	Israel	Both	Age-standardized	Brain and nervous system cancer	Rate	2016	7.13	5.33	8.39
Incidence	Myanmar	Both	All Ages	Brain and nervous system cancer	Number	2016	1,121.18	892.55	1,250.65
Incidence	Myanmar	Both	All Ages	Brain and nervous system cancer	Rate	2016	2.06	1.64	2.29
Incidence	Myanmar	Both	Age-standardized	Brain and nervous system cancer	Rate	2016	2.38	1.89	2.66
Incidence	Marshall Islands	Both	All Ages	Brain and nervous system cancer	Number	2016	0.92	0.80	1.26
Incidence	Marshall Islands	Both	All Ages	Brain and nervous system cancer	Rate	2016	1.24	1.07	1.69
Incidence	Marshall Islands	Both	Age-standardized	Brain and nervous system cancer	Rate	2016	1.69	1.46	2.27
Incidence	Kyrgyzstan	Both	All Ages	Brain and nervous system cancer	Number	2016	145.46	98.41	166.27
Incidence	Kyrgyzstan	Both	All Ages	Brain and nervous system cancer	Rate	2016	2.43	1.64	2.78
Incidence	Kyrgyzstan	Both	Age-standardized	Brain and nervous system cancer	Rate	2016	2.89	1.96	3.30
Incidence	Sierra Leone	Both	All Ages	Brain and nervous system cancer	Number	2016	91.35	68.65	117.39
Incidence	Sierra Leone	Both	All Ages	Brain and nervous system cancer	Rate	2016	1.38	1.04	1.77
Incidence	Sierra Leone	Both	Age-standardized	Brain and nervous system cancer	Rate	2016	2.11	1.65	2.64
Incidence	Norway	Both	All Ages	Brain and nervous system cancer	Number	2016	1,113.77	852.51	1,284.29
Incidence	Norway	Both	All Ages	Brain and nervous system cancer	Rate	2016	21.20	16.23	24.45
Incidence	Norway	Both	Age-standardized	Brain and nervous system cancer	Rate	2016	17.27	13.41	20.02
Incidence	Vietnam	Both	All Ages	Brain and nervous system cancer	Number	2016	1,451.90	1,160.18	1,658.94
Incidence	Vietnam	Both	All Ages	Brain and nervous system cancer	Rate	2016	1.54	1.23	1.76
Incidence	Vietnam	Both	Age-standardized	Brain and nervous system cancer	Rate	2016	1.62	1.31	1.85
Incidence	Angola	Both	All Ages	Brain and nervous system cancer	Number	2016	296.22	252.90	349.08
Incidence	Angola	Both	All Ages	Brain and nervous system cancer	Rate	2016	1.14	0.98	1.35
Incidence	Angola	Both	Age-standardized	Brain and nervous system cancer	Rate	2016	1.76	1.37	2.03
Incidence	Senegal	Both	All Ages	Brain and nervous system cancer	Number	2016	190.28	151.94	216.45
Incidence	Senegal	Both	All Ages	Brain and nervous system cancer	Rate	2016	1.23	0.98	1.40
Incidence	Senegal	Both	Age-standardized	Brain and nervous system cancer	Rate	2016	1.96	1.58	2.21
Incidence	Tonga	Both	All Ages	Brain and nervous system cancer	Number	2016	1.95	1.56	2.33
Incidence	Tonga	Both	All Ages	Brain and nervous system cancer	Rate	2016	1.81	1.45	2.16
Incidence	Tonga	Both	Age-standardized	Brain and nervous system cancer	Rate	2016	2.19	1.80	2.61
Incidence	Bosnia and Herzegovina	Both	All Ages	Brain and nervous system cancer	Number	2016	398.15	316.09	494.04
Incidence	Bosnia and Herzegovina	Both	All Ages	Brain and nervous system cancer	Rate	2016	10.46	8.30	12.98
Incidence	Bosnia and Herzegovina	Both	Age-standardized	Brain and nervous system cancer	Rate	2016	7.54	6.17	9.38
Incidence	Portugal	Both	All Ages	Brain and nervous system cancer	Number	2016	1,372.73	955.28	1,767.19
Incidence	Portugal	Both	All Ages	Brain and nervous system cancer	Rate	2016	13.11	9.12	16.87
Incidence	Portugal	Both	Age-standardized	Brain and nervous system cancer	Rate	2016	9.21	6.68	11.27
Incidence	Vanuatu	Both	All Ages	Brain and nervous system cancer	Number	2016	3.07	2.17	3.67
Incidence	Vanuatu	Both	All Ages	Brain and nervous system cancer	Rate	2016	1.11	0.78	1.33
Incidence	Vanuatu	Both	Age-standardized	Brain and nervous system cancer	Rate	2016	1.48	1.02	1.77
Incidence	Oceania	Both	All Ages	Brain and nervous system cancer	Number	2016	133.25	107.52	153.87
Incidence	Oceania	Both	All Ages	Brain and nervous system cancer	Rate	2016	1.19	0.96	1.37
Incidence	Oceania	Both	Age-standardized	Brain and nervous system cancer	Rate	2016	1.56	1.25	1.81
Incidence	Central Europe	Both	All Ages	Brain and nervous system cancer	Number	2016	10,655.94	8,334.99	11,507.50
Incidence	Central Europe	Both	All Ages	Brain and nervous system cancer	Rate	2016	9.21	7.20	9.95
Incidence	Central Europe	Both	Age-standardized	Brain and nervous system cancer	Rate	2016	6.96	5.54	7.52
Incidence	Guam	Both	All Ages	Brain and nervous system cancer	Number	2016	4.29	3.75	5.05
Incidence	Guam	Both	All Ages	Brain and nervous system cancer	Rate	2016	2.46	2.15	2.90
Incidence	Guam	Both	Age-standardized	Brain and nervous system cancer	Rate	2016	2.51	2.19	2.96
Incidence	Yemen	Both	All Ages	Brain and nervous system cancer	Number	2016	506.13	401.56	583.18
Incidence	Yemen	Both	All Ages	Brain and nervous system cancer	Rate	2016	1.80	1.43	2.07
Incidence	Yemen	Both	Age-standardized	Brain and nervous system cancer	Rate	2016	3.06	2.28	3.63
Incidence	Dominica	Both	All Ages	Brain and nervous system cancer	Number	2016	1.23	1.13	1.44
Incidence	Dominica	Both	All Ages	Brain and nervous system cancer	Rate	2016	1.66	1.52	1.94
Incidence	Dominica	Both	Age-standardized	Brain and nervous system cancer	Rate	2016	1.68	1.54	1.97
Incidence	North Africa and Middle East	Both	All Ages	Brain and nervous system cancer	Number	2016	18,448.77	15,251.24	20,751.18
Incidence	North Africa and Middle East	Both	All Ages	Brain and nervous system cancer	Rate	2016	3.21	2.65	3.61
Incidence	North Africa and Middle East	Both	Age-standardized	Brain and nervous system cancer	Rate	2016	4.17	3.52	4.67
Incidence	Albania	Both	All Ages	Brain and nervous system cancer	Number	2016	250.71	205.96	281.86
Incidence	Albania	Both	All Ages	Brain and nervous system cancer	Rate	2016	8.67	7.12	9.75
Incidence	Albania	Both	Age-standardized	Brain and nervous system cancer	Rate	2016	7.45	6.28	8.33
Incidence	Russia	Both	All Ages	Brain and nervous system cancer	Number	2016	10,072.02	8,788.68	11,192.95
Incidence	Russia	Both	All Ages	Brain and nervous system cancer	Rate	2016	6.90	6.02	7.66
Incidence	Russia	Both	Age-standardized	Brain and nervous system cancer	Rate	2016	5.58	4.86	6.25
Incidence	Papua New Guinea	Both	All Ages	Brain and nervous system cancer	Number	2016	82.25	58.21	99.22
Incidence	Papua New Guinea	Both	All Ages	Brain and nervous system cancer	Rate	2016	1.05	0.74	1.26
Incidence	Papua New Guinea	Both	Age-standardized	Brain and nervous system cancer	Rate	2016	1.45	0.96	1.77
Incidence	Jordan	Both	All Ages	Brain and nervous system cancer	Number	2016	203.91	167.09	229.86
Incidence	Jordan	Both	All Ages	Brain and nervous system cancer	Rate	2016	2.64	2.17	2.98
Incidence	Jordan	Both	Age-standardized	Brain and nervous system cancer	Rate	2016	3.76	3.27	4.18
Incidence	Montenegro	Both	All Ages	Brain and nervous system cancer	Number	2016	56.63	49.89	67.14
Incidence	Montenegro	Both	All Ages	Brain and nervous system cancer	Rate	2016	9.04	7.96	10.71
Incidence	Montenegro	Both	Age-standardized	Brain and nervous system cancer	Rate	2016	7.42	6.48	8.85
Incidence	Eastern Sub-Saharan Africa	Both	All Ages	Brain and nervous system cancer	Number	2016	4,610.00	4,143.05	5,264.64
Incidence	Eastern Sub-Saharan Africa	Both	All Ages	Brain and nervous system cancer	Rate	2016	1.19	1.07	1.36
Incidence	Eastern Sub-Saharan Africa	Both	Age-standardized	Brain and nervous system cancer	Rate	2016	1.99	1.76	2.36
Incidence	Paraguay	Both	All Ages	Brain and nervous system cancer	Number	2016	132.32	94.06	229.58
Incidence	Paraguay	Both	All Ages	Brain and nervous system cancer	Rate	2016	1.98	1.41	3.43
Incidence	Paraguay	Both	Age-standardized	Brain and nervous system cancer	Rate	2016	2.43	1.71	4.27
Incidence	Mozambique	Both	All Ages	Brain and nervous system cancer	Number	2016	489.21	410.53	632.41
Incidence	Mozambique	Both	All Ages	Brain and nervous system cancer	Rate	2016	1.70	1.43	2.20
Incidence	Mozambique	Both	Age-standardized	Brain and nervous system cancer	Rate	2016	2.47	1.92	3.66
Incidence	Netherlands	Both	All Ages	Brain and nervous system cancer	Number	2016	2,426.66	1,644.67	2,969.79
Incidence	Netherlands	Both	All Ages	Brain and nervous system cancer	Rate	2016	14.16	9.59	17.33
Incidence	Netherlands	Both	Age-standardized	Brain and nervous system cancer	Rate	2016	11.08	7.57	13.44
Incidence	Uzbekistan	Both	All Ages	Brain and nervous system cancer	Number	2016	1,360.34	1,038.47	1,508.89
Incidence	Uzbekistan	Both	All Ages	Brain and nervous system cancer	Rate	2016	4.47	3.41	4.96
Incidence	Uzbekistan	Both	Age-standardized	Brain and nervous system cancer	Rate	2016	4.91	3.95	5.39
Incidence	Georgia	Both	All Ages	Brain and nervous system cancer	Number	2016	206.40	140.75	231.04
Incidence	Georgia	Both	All Ages	Brain and nervous system cancer	Rate	2016	5.11	3.48	5.72
Incidence	Georgia	Both	Age-standardized	Brain and nervous system cancer	Rate	2016	4.34	3.00	4.85
Incidence	Seychelles	Both	All Ages	Brain and nervous system cancer	Number	2016	4.67	4.09	6.11
Incidence	Seychelles	Both	All Ages	Brain and nervous system cancer	Rate	2016	4.81	4.22	6.30
Incidence	Seychelles	Both	Age-standardized	Brain and nervous system cancer	Rate	2016	4.95	4.36	6.40
Incidence	Northern Ireland	Both	All Ages	Brain and nervous system cancer	Number	2016	232.55	185.47	277.35
Incidence	Northern Ireland	Both	All Ages	Brain and nervous system cancer	Rate	2016	12.49	9.96	14.90
Incidence	Northern Ireland	Both	Age-standardized	Brain and nervous system cancer	Rate	2016	10.54	8.49	12.39
Incidence	Samoa	Both	All Ages	Brain and nervous system cancer	Number	2016	3.22	2.20	4.18
Incidence	Samoa	Both	All Ages	Brain and nervous system cancer	Rate	2016	1.62	1.11	2.10
Incidence	Samoa	Both	Age-standardized	Brain and nervous system cancer	Rate	2016	1.94	1.40	2.57
Incidence	Mauritania	Both	All Ages	Brain and nervous system cancer	Number	2016	56.31	44.41	65.95
Incidence	Mauritania	Both	All Ages	Brain and nervous system cancer	Rate	2016	1.38	1.09	1.62
Incidence	Mauritania	Both	Age-standardized	Brain and nervous system cancer	Rate	2016	2.03	1.58	2.43
Incidence	Kazakhstan	Both	All Ages	Brain and nervous system cancer	Number	2016	637.34	554.93	694.29
Incidence	Kazakhstan	Both	All Ages	Brain and nervous system cancer	Rate	2016	3.57	3.11	3.89
Incidence	Southern Latin America	Both	All Ages	Brain and nervous system cancer	Number	2016	2,272.10	2,050.45	2,436.23
Incidence	Southern Latin America	Both	All Ages	Brain and nervous system cancer	Rate	2016	3.48	3.14	3.73
Incidence	Southern Latin America	Both	Age-standardized	Brain and nervous system cancer	Rate	2016	3.30	2.97	3.54
Incidence	Rwanda	Both	All Ages	Brain and nervous system cancer	Number	2016	143.35	125.58	161.02
Incidence	Rwanda	Both	All Ages	Brain and nervous system cancer	Rate	2016	1.19	1.04	1.33
Incidence	Rwanda	Both	Age-standardized	Brain and nervous system cancer	Rate	2016	1.96	1.71	2.23
Incidence	Oman	Both	All Ages	Brain and nervous system cancer	Number	2016	78.71	59.35	145.34
Incidence	Oman	Both	All Ages	Brain and nervous system cancer	Rate	2016	1.68	1.26	3.09
Incidence	Oman	Both	Age-standardized	Brain and nervous system cancer	Rate	2016	2.62	1.98	4.84
Incidence	Hungary	Both	All Ages	Brain and nervous system cancer	Number	2016	841.44	736.42	1,112.59
Incidence	Hungary	Both	All Ages	Brain and nervous system cancer	Rate	2016	8.49	7.43	11.23
Incidence	Hungary	Both	Age-standardized	Brain and nervous system cancer	Rate	2016	6.23	5.35	8.59
Incidence	Macedonia	Both	All Ages	Brain and nervous system cancer	Number	2016	190.47	139.59	215.43
Incidence	Macedonia	Both	All Ages	Brain and nervous system cancer	Rate	2016	9.18	6.73	10.38
Incidence	Macedonia	Both	Age-standardized	Brain and nervous system cancer	Rate	2016	7.44	5.56	8.37
Incidence	Argentina	Both	All Ages	Brain and nervous system cancer	Number	2016	1,570.45	1,402.19	1,702.25
Incidence	Argentina	Both	All Ages	Brain and nervous system cancer	Rate	2016	3.59	3.21	3.90
Incidence	Argentina	Both	Age-standardized	Brain and nervous system cancer	Rate	2016	3.49	3.12	3.79
Incidence	Scotland	Both	All Ages	Brain and nervous system cancer	Number	2016	609.39	489.43	719.35
Incidence	Scotland	Both	All Ages	Brain and nervous system cancer	Rate	2016	11.28	9.06	13.31
Incidence	Scotland	Both	Age-standardized	Brain and nervous system cancer	Rate	2016	8.69	6.98	10.28
Incidence	South Asia	Both	All Ages	Brain and nervous system cancer	Number	2016	31,212.20	28,627.92	37,137.57
Incidence	South Asia	Both	All Ages	Brain and nervous system cancer	Rate	2016	1.84	1.68	2.18
Incidence	South Asia	Both	Age-standardized	Brain and nervous system cancer	Rate	2016	2.14	1.96	2.57
Incidence	Ukraine	Both	All Ages	Brain and nervous system cancer	Number	2016	2,979.10	2,569.77	3,660.06
Incidence	Ukraine	Both	All Ages	Brain and nervous system cancer	Rate	2016	6.53	5.63	8.02
Incidence	Ukraine	Both	Age-standardized	Brain and nervous system cancer	Rate	2016	5.24	4.52	6.29
Incidence	United States	Both	All Ages	Brain and nervous system cancer	Number	2016	24,725.19	22,447.27	26,907.61
Incidence	United States	Both	All Ages	Brain and nervous system cancer	Rate	2016	7.66	6.95	8.33
Incidence	United States	Both	Age-standardized	Brain and nervous system cancer	Rate	2016	6.41	5.89	7.07
Incidence	Latin America and Caribbean	Both	All Ages	Brain and nervous system cancer	Number	2016	20,071.95	15,545.57	21,477.20
Incidence	Latin America and Caribbean	Both	All Ages	Brain and nervous system cancer	Rate	2016	3.48	2.70	3.72
Incidence	Latin America and Caribbean	Both	Age-standardized	Brain and nervous system cancer	Rate	2016	3.86	2.95	4.14
Incidence	North Africa and Middle East	Both	All Ages	Brain and nervous system cancer	Number	2016	18,448.77	15,251.24	20,751.18
Incidence	North Africa and Middle East	Both	All Ages	Brain and nervous system cancer	Rate	2016	3.21	2.65	3.61
Incidence	North Africa and Middle East	Both	Age-standardized	Brain and nervous system cancer	Rate	2016	4.17	3.52	4.67
Incidence	United Arab Emirates	Both	All Ages	Brain and nervous system cancer	Number	2016	282.82	203.25	461.28
Incidence	United Arab Emirates	Both	All Ages	Brain and nervous system cancer	Rate	2016	2.95	2.12	4.81
Incidence	United Arab Emirates	Both	Age-standardized	Brain and nervous system cancer	Rate	2016	4.36	3.31	6.58
Incidence	Czech Republic	Both	All Ages	Brain and nervous system cancer	Number	2016	772.50	584.97	868.85
Incidence	Czech Republic	Both	All Ages	Brain and nervous system cancer	Rate	2016	7.27	5.50	8.17
Incidence	Czech Republic	Both	Age-standardized	Brain and nervous system cancer	Rate	2016	5.16	3.90	5.87
Incidence	Dominican Republic	Both	All Ages	Brain and nervous system cancer	Number	2016	215.59	187.31	269.43
Incidence	Dominican Republic	Both	All Ages	Brain and nervous system cancer	Rate	2016	2.05	1.78	2.56
Incidence	Dominican Republic	Both	Age-standardized	Brain and nervous system cancer	Rate	2016	2.35	2.06	2.85
Incidence	High-income	Both	All Ages	Brain and nervous system cancer	Number	2016	94,253.88	75,864.16	101,523.96
Incidence	High-income	Both	All Ages	Brain and nervous system cancer	Rate	2016	8.88	7.14	9.56
Incidence	High-income	Both	Age-standardized	Brain and nervous system cancer	Rate	2016	6.80	5.64	7.50
Incidence	Eastern Europe	Both	All Ages	Brain and nervous system cancer	Number	2016	14,538.04	12,761.61	16,176.62
Incidence	Eastern Europe	Both	All Ages	Brain and nervous system cancer	Rate	2016	6.87	6.03	7.65
Incidence	Eastern Europe	Both	Age-standardized	Brain and nervous system cancer	Rate	2016	5.54	4.84	6.20
Incidence	Kenya	Both	All Ages	Brain and nervous system cancer	Number	2016	491.17	284.75	614.51
Incidence	Kenya	Both	All Ages	Brain and nervous system cancer	Rate	2016	1.05	0.61	1.32
Incidence	Kenya	Both	Age-standardized	Brain and nervous system cancer	Rate	2016	1.68	1.08	2.05
Incidence	South Asia	Both	All Ages	Brain and nervous system cancer	Number	2016	31,212.20	28,627.92	37,137.57
Incidence	South Asia	Both	All Ages	Brain and nervous system cancer	Rate	2016	1.84	1.68	2.18
Incidence	South Asia	Both	Age-standardized	Brain and nervous system cancer	Rate	2016	2.14	1.96	2.57
Incidence	Saint Lucia	Both	All Ages	Brain and nervous system cancer	Number	2016	3.84	3.51	4.44
Incidence	Saint Lucia	Both	All Ages	Brain and nervous system cancer	Rate	2016	2.11	1.93	2.43
Incidence	Saint Lucia	Both	Age-standardized	Brain and nervous system cancer	Rate	2016	2.09	1.92	2.42
Incidence	Botswana	Both	All Ages	Brain and nervous system cancer	Number	2016	32.31	26.43	40.67
Incidence	Botswana	Both	All Ages	Brain and nervous system cancer	Rate	2016	1.41	1.15	1.77
Incidence	Botswana	Both	Age-standardized	Brain and nervous system cancer	Rate	2016	2.06	1.62	2.87
Incidence	Zambia	Both	All Ages	Brain and nervous system cancer	Number	2016	233.21	169.20	371.12
Incidence	Zambia	Both	All Ages	Brain and nervous system cancer	Rate	2016	1.40	1.02	2.23
Incidence	Zambia	Both	Age-standardized	Brain and nervous system cancer	Rate	2016	2.55	1.75	4.29
Incidence	Iran	Both	All Ages	Brain and nervous system cancer	Number	2016	3,925.71	2,715.29	4,556.60
Incidence	Iran	Both	All Ages	Brain and nervous system cancer	Rate	2016	4.83	3.34	5.60
Incidence	Iran	Both	Age-standardized	Brain and nervous system cancer	Rate	2016	6.00	4.16	6.97
Incidence	Grenada	Both	All Ages	Brain and nervous system cancer	Number	2016	3.40	3.10	3.67
Incidence	Grenada	Both	All Ages	Brain and nervous system cancer	Rate	2016	3.21	2.92	3.46
Incidence	Grenada	Both	Age-standardized	Brain and nervous system cancer	Rate	2016	3.60	3.29	3.87
Incidence	Ghana	Both	All Ages	Brain and nervous system cancer	Number	2016	608.15	522.44	676.12
Incidence	Ghana	Both	All Ages	Brain and nervous system cancer	Rate	2016	2.15	1.85	2.39
Incidence	Ghana	Both	Age-standardized	Brain and nervous system cancer	Rate	2016	2.95	2.61	3.64
Incidence	Belize	Both	All Ages	Brain and nervous system cancer	Number	2016	7.37	6.65	8.60
Incidence	Belize	Both	All Ages	Brain and nervous system cancer	Rate	2016	1.97	1.78	2.30
Incidence	Belize	Both	Age-standardized	Brain and nervous system cancer	Rate	2016	2.64	2.41	3.14
Incidence	Slovenia	Both	All Ages	Brain and nervous system cancer	Number	2016	160.65	93.88	188.44
Incidence	Slovenia	Both	All Ages	Brain and nervous system cancer	Rate	2016	7.78	4.55	9.13
Incidence	Slovenia	Both	Age-standardized	Brain and nervous system cancer	Rate	2016	5.70	3.36	6.74
Incidence	United Kingdom	Both	All Ages	Brain and nervous system cancer	Number	2016	5,053.11	3,865.78	5,377.23
Incidence	United Kingdom	Both	All Ages	Brain and nervous system cancer	Rate	2016	7.73	5.91	8.23
Incidence	United Kingdom	Both	Age-standardized	Brain and nervous system cancer	Rate	2016	5.92	4.64	6.30
Incidence	Global	Both	All Ages	Brain and nervous system cancer	Number	2016	329,672.62	298,925.78	348,845.32
Incidence	Global	Both	All Ages	Brain and nervous system cancer	Rate	2016	4.46	4.04	4.72
Incidence	Global	Both	Age-standardized	Brain and nervous system cancer	Rate	2016	4.63	4.17	4.90
Incidence	Pakistan	Both	All Ages	Brain and nervous system cancer	Number	2016	4,921.51	3,689.97	6,201.00
Incidence	Pakistan	Both	All Ages	Brain and nervous system cancer	Rate	2016	2.58	1.93	3.25
Incidence	Pakistan	Both	Age-standardized	Brain and nervous system cancer	Rate	2016	3.20	2.51	4.06
Incidence	Guinea	Both	All Ages	Brain and nervous system cancer	Number	2016	166.91	142.40	201.34
Incidence	Guinea	Both	All Ages	Brain and nervous system cancer	Rate	2016	1.29	1.10	1.56
Incidence	Guinea	Both	Age-standardized	Brain and nervous system cancer	Rate	2016	2.32	1.71	3.11
Incidence	Central Asia	Both	All Ages	Brain and nervous system cancer	Number	2016	3,618.88	3,039.40	3,860.32
Incidence	Central Asia	Both	All Ages	Brain and nervous system cancer	Rate	2016	4.10	3.44	4.37
Incidence	Central Asia	Both	Age-standardized	Brain and nervous system cancer	Rate	2016	4.45	3.79	4.73
Incidence	Philippines	Both	All Ages	Brain and nervous system cancer	Number	2016	2,297.25	2,001.98	2,623.21
Incidence	Philippines	Both	All Ages	Brain and nervous system cancer	Rate	2016	2.24	1.95	2.56
Incidence	Philippines	Both	Age-standardized	Brain and nervous system cancer	Rate	2016	2.83	2.48	3.18
Incidence	Singapore	Both	All Ages	Brain and nervous system cancer	Number	2016	215.77	174.88	276.99
Incidence	Singapore	Both	All Ages	Brain and nervous system cancer	Rate	2016	5.49	4.45	7.05
Incidence	Singapore	Both	Age-standardized	Brain and nervous system cancer	Rate	2016	4.94	3.97	6.20
Incidence	Tropical Latin America	Both	All Ages	Brain and nervous system cancer	Number	2016	10,653.39	7,702.29	11,509.94
Incidence	Tropical Latin America	Both	All Ages	Brain and nervous system cancer	Rate	2016	4.92	3.56	5.32
Incidence	Tropical Latin America	Both	Age-standardized	Brain and nervous system cancer	Rate	2016	5.21	3.72	5.64
Incidence	Western Sub-Saharan Africa	Both	All Ages	Brain and nervous system cancer	Number	2016	5,468.50	4,268.03	6,634.57
Incidence	Western Sub-Saharan Africa	Both	All Ages	Brain and nervous system cancer	Rate	2016	1.37	1.07	1.67
Incidence	Western Sub-Saharan Africa	Both	Age-standardized	Brain and nervous system cancer	Rate	2016	2.08	1.69	2.43
Incidence	Slovakia	Both	All Ages	Brain and nervous system cancer	Number	2016	447.69	366.09	500.25
Incidence	Slovakia	Both	All Ages	Brain and nervous system cancer	Rate	2016	8.20	6.71	9.17
Incidence	Slovakia	Both	Age-standardized	Brain and nervous system cancer	Rate	2016	6.56	5.43	7.38
Incidence	Iraq	Both	All Ages	Brain and nervous system cancer	Number	2016	1,225.58	1,048.71	1,358.18
Incidence	Iraq	Both	All Ages	Brain and nervous system cancer	Rate	2016	3.11	2.66	3.45
Incidence	Iraq	Both	Age-standardized	Brain and nervous system cancer	Rate	2016	5.03	4.41	5.54
Incidence	Venezuela	Both	All Ages	Brain and nervous system cancer	Number	2016	679.87	472.60	765.67
Incidence	Venezuela	Both	All Ages	Brain and nervous system cancer	Rate	2016	2.16	1.50	2.44
Incidence	Venezuela	Both	Age-standardized	Brain and nervous system cancer	Rate	2016	2.46	1.69	2.78
Incidence	Southern Sub-Saharan Africa	Both	All Ages	Brain and nervous system cancer	Number	2016	1,292.39	1,082.93	1,387.59
Incidence	Southern Sub-Saharan Africa	Both	All Ages	Brain and nervous system cancer	Rate	2016	1.68	1.41	1.80
Incidence	Southern Sub-Saharan Africa	Both	Age-standardized	Brain and nervous system cancer	Rate	2016	2.17	1.83	2.36
Incidence	Armenia	Both	All Ages	Brain and nervous system cancer	Number	2016	232.51	189.87	256.18
Incidence	Armenia	Both	All Ages	Brain and nervous system cancer	Rate	2016	7.64	6.24	8.42
Incidence	Armenia	Both	Age-standardized	Brain and nervous system cancer	Rate	2016	6.71	5.48	7.38
Incidence	Italy	Both	All Ages	Brain and nervous system cancer	Number	2016	8,464.13	5,776.77	10,766.69
Incidence	Italy	Both	All Ages	Brain and nervous system cancer	Rate	2016	13.99	9.55	17.80
Incidence	Italy	Both	Age-standardized	Brain and nervous system cancer	Rate	2016	9.26	6.83	11.36
Incidence	South Korea	Both	All Ages	Brain and nervous system cancer	Number	2016	3,617.38	2,962.01	4,631.55
Incidence	South Korea	Both	All Ages	Brain and nervous system cancer	Rate	2016	7.19	5.88	9.20
Incidence	South Korea	Both	Age-standardized	Brain and nervous system cancer	Rate	2016	5.97	4.89	7.66
Incidence	Malawi	Both	All Ages	Brain and nervous system cancer	Number	2016	162.03	145.82	183.96
Incidence	Malawi	Both	All Ages	Brain and nervous system cancer	Rate	2016	0.90	0.81	1.03
Incidence	Malawi	Both	Age-standardized	Brain and nervous system cancer	Rate	2016	1.56	1.39	1.77
Incidence	Somalia	Both	All Ages	Brain and nervous system cancer	Number	2016	122.63	103.05	137.22
Incidence	Somalia	Both	All Ages	Brain and nervous system cancer	Rate	2016	1.18	0.99	1.32
Incidence	Somalia	Both	Age-standardized	Brain and nervous system cancer	Rate	2016	1.95	1.64	2.18
Incidence	Bolivia	Both	All Ages	Brain and nervous system cancer	Number	2016	300.22	235.37	350.32
Incidence	Bolivia	Both	All Ages	Brain and nervous system cancer	Rate	2016	2.71	2.13	3.17
Incidence	Bolivia	Both	Age-standardized	Brain and nervous system cancer	Rate	2016	3.33	2.60	3.93
Incidence	Australasia	Both	All Ages	Brain and nervous system cancer	Number	2016	2,087.93	1,648.68	2,320.04
Incidence	Australasia	Both	All Ages	Brain and nervous system cancer	Rate	2016	7.29	5.75	8.10
Incidence	Australasia	Both	Age-standardized	Brain and nervous system cancer	Rate	2016	5.84	4.66	6.56
Incidence	Algeria	Both	All Ages	Brain and nervous system cancer	Number	2016	662.59	482.36	847.84
Incidence	Algeria	Both	All Ages	Brain and nervous system cancer	Rate	2016	1.64	1.20	2.10
Incidence	Algeria	Both	Age-standardized	Brain and nervous system cancer	Rate	2016	1.94	1.48	2.47
Incidence	Tanzania	Both	All Ages	Brain and nervous system cancer	Number	2016	661.93	586.85	796.52
Incidence	Tanzania	Both	All Ages	Brain and nervous system cancer	Rate	2016	1.21	1.08	1.46
Incidence	Tanzania	Both	Age-standardized	Brain and nervous system cancer	Rate	2016	2.02	1.77	2.54
Incidence	Democratic Republic of the Congo	Both	All Ages	Brain and nervous system cancer	Number	2016	901.41	705.97	1,042.52
Incidence	Democratic Republic of the Congo	Both	All Ages	Brain and nervous system cancer	Rate	2016	1.13	0.89	1.31
Incidence	Democratic Republic of the Congo	Both	Age-standardized	Brain and nervous system cancer	Rate	2016	1.66	1.11	2.02
Incidence	Andorra	Both	All Ages	Brain and nervous system cancer	Number	2016	13.09	10.23	16.69
Incidence	Andorra	Both	All Ages	Brain and nervous system cancer	Rate	2016	16.56	12.94	21.11
Incidence	Andorra	Both	Age-standardized	Brain and nervous system cancer	Rate	2016	12.75	10.22	16.22
Incidence	Morocco	Both	All Ages	Brain and nervous system cancer	Number	2016	760.90	588.19	924.08
Incidence	Morocco	Both	All Ages	Brain and nervous system cancer	Rate	2016	2.26	1.75	2.75
Incidence	Morocco	Both	Age-standardized	Brain and nervous system cancer	Rate	2016	2.46	2.01	2.93
Incidence	Saint Vincent and the Grenadines	Both	All Ages	Brain and nervous system cancer	Number	2016	2.88	2.64	3.11
Incidence	Saint Vincent and the Grenadines	Both	All Ages	Brain and nervous system cancer	Rate	2016	2.61	2.39	2.81
Incidence	Saint Vincent and the Grenadines	Both	Age-standardized	Brain and nervous system cancer	Rate	2016	2.73	2.50	2.94
Incidence	Spain	Both	All Ages	Brain and nervous system cancer	Number	2016	5,053.54	3,692.86	6,499.64
Incidence	Spain	Both	All Ages	Brain and nervous system cancer	Rate	2016	10.87	7.94	13.98
Incidence	Spain	Both	Age-standardized	Brain and nervous system cancer	Rate	2016	7.78	5.92	9.72
Incidence	Ecuador	Both	All Ages	Brain and nervous system cancer	Number	2016	471.86	402.26	518.86
Incidence	Ecuador	Both	All Ages	Brain and nervous system cancer	Rate	2016	2.85	2.43	3.13
Incidence	Ecuador	Both	Age-standardized	Brain and nervous system cancer	Rate	2016	3.27	2.80	3.58
Incidence	Niger	Both	All Ages	Brain and nervous system cancer	Number	2016	211.67	115.67	276.24
Incidence	Niger	Both	All Ages	Brain and nervous system cancer	Rate	2016	1.05	0.58	1.38
Incidence	Niger	Both	Age-standardized	Brain and nervous system cancer	Rate	2016	1.65	0.89	2.17
Incidence	Swaziland	Both	All Ages	Brain and nervous system cancer	Number	2016	15.85	12.04	19.77
Incidence	Swaziland	Both	All Ages	Brain and nervous system cancer	Rate	2016	1.18	0.90	1.48
Incidence	Swaziland	Both	Age-standardized	Brain and nervous system cancer	Rate	2016	1.86	1.51	2.21
Incidence	Palestine	Both	All Ages	Brain and nervous system cancer	Number	2016	226.94	195.23	259.02
Incidence	Palestine	Both	All Ages	Brain and nervous system cancer	Rate	2016	4.39	3.78	5.02
Incidence	Palestine	Both	Age-standardized	Brain and nervous system cancer	Rate	2016	8.11	7.08	9.02
Incidence	India	Both	All Ages	Brain and nervous system cancer	Number	2016	23,343.86	21,445.78	28,328.59
Incidence	India	Both	All Ages	Brain and nervous system cancer	Rate	2016	1.77	1.63	2.15
Incidence	India	Both	Age-standardized	Brain and nervous system cancer	Rate	2016	2.04	1.86	2.48
Incidence	Bahrain	Both	All Ages	Brain and nervous system cancer	Number	2016	22.03	19.87	25.74
Incidence	Bahrain	Both	All Ages	Brain and nervous system cancer	Rate	2016	1.59	1.43	1.85
Incidence	Bahrain	Both	Age-standardized	Brain and nervous system cancer	Rate	2016	2.52	2.17	2.82
Incidence	Sudan	Both	All Ages	Brain and nervous system cancer	Number	2016	843.85	728.72	963.73
Incidence	Sudan	Both	All Ages	Brain and nervous system cancer	Rate	2016	2.15	1.85	2.45
Incidence	Sudan	Both	Age-standardized	Brain and nervous system cancer	Rate	2016	3.22	2.67	3.59
Incidence	Canada	Both	All Ages	Brain and nervous system cancer	Number	2016	3,501.41	2,800.82	3,952.48
Incidence	Canada	Both	All Ages	Brain and nervous system cancer	Rate	2016	9.64	7.71	10.88
Incidence	Canada	Both	Age-standardized	Brain and nervous system cancer	Rate	2016	7.77	6.22	8.81
Incidence	Chad	Both	All Ages	Brain and nervous system cancer	Number	2016	161.51	125.23	187.57
Incidence	Chad	Both	All Ages	Brain and nervous system cancer	Rate	2016	1.12	0.87	1.30
Incidence	Chad	Both	Age-standardized	Brain and nervous system cancer	Rate	2016	1.81	1.43	2.11
Incidence	Nigeria	Both	All Ages	Brain and nervous system cancer	Number	2016	2,632.24	1,938.09	3,506.36
Incidence	Nigeria	Both	All Ages	Brain and nervous system cancer	Rate	2016	1.42	1.05	1.90
Incidence	Nigeria	Both	Age-standardized	Brain and nervous system cancer	Rate	2016	2.09	1.64	2.58
Incidence	Zimbabwe	Both	All Ages	Brain and nervous system cancer	Number	2016	224.34	192.25	256.22
Incidence	Zimbabwe	Both	All Ages	Brain and nervous system cancer	Rate	2016	1.41	1.20	1.61
Incidence	Zimbabwe	Both	Age-standardized	Brain and nervous system cancer	Rate	2016	2.35	1.92	2.83
Incidence	Lesotho	Both	All Ages	Brain and nervous system cancer	Number	2016	29.49	22.21	38.89
Incidence	Lesotho	Both	All Ages	Brain and nervous system cancer	Rate	2016	1.38	1.04	1.82
Incidence	Lesotho	Both	Age-standardized	Brain and nervous system cancer	Rate	2016	2.12	1.54	3.01
Incidence	Serbia	Both	All Ages	Brain and nervous system cancer	Number	2016	925.19	753.51	1,052.30
Incidence	Serbia	Both	All Ages	Brain and nervous system cancer	Rate	2016	10.54	8.59	11.99
Incidence	Serbia	Both	Age-standardized	Brain and nervous system cancer	Rate	2016	8.15	6.68	9.36
Incidence	Tajikistan	Both	All Ages	Brain and nervous system cancer	Number	2016	231.61	166.40	281.68
Incidence	Tajikistan	Both	All Ages	Brain and nervous system cancer	Rate	2016	2.70	1.94	3.28
Incidence	Tajikistan	Both	Age-standardized	Brain and nervous system cancer	Rate	2016	3.51	2.41	4.31
Incidence	El Salvador	Both	All Ages	Brain and nervous system cancer	Number	2016	197.02	132.23	238.85
Incidence	El Salvador	Both	All Ages	Brain and nervous system cancer	Rate	2016	3.20	2.15	3.87
Incidence	El Salvador	Both	Age-standardized	Brain and nervous system cancer	Rate	2016	3.51	2.36	4.27
Incidence	France	Both	All Ages	Brain and nervous system cancer	Number	2016	6,359.11	4,668.92	8,038.28
Incidence	France	Both	All Ages	Brain and nervous system cancer	Rate	2016	9.79	7.19	12.38
Incidence	France	Both	Age-standardized	Brain and nervous system cancer	Rate	2016	7.49	5.69	9.15
Incidence	Fiji	Both	All Ages	Brain and nervous system cancer	Number	2016	14.71	11.69	17.70
Incidence	Fiji	Both	All Ages	Brain and nervous system cancer	Rate	2016	1.71	1.36	2.05
Incidence	Fiji	Both	Age-standardized	Brain and nervous system cancer	Rate	2016	1.92	1.51	2.32
Incidence	Guatemala	Both	All Ages	Brain and nervous system cancer	Number	2016	306.36	260.35	417.64
Incidence	Guatemala	Both	All Ages	Brain and nervous system cancer	Rate	2016	1.85	1.58	2.53
Incidence	Guatemala	Both	Age-standardized	Brain and nervous system cancer	Rate	2016	2.53	2.20	3.35
Incidence	Chile	Both	All Ages	Brain and nervous system cancer	Number	2016	549.78	490.82	597.46
Incidence	Chile	Both	All Ages	Brain and nervous system cancer	Rate	2016	3.03	2.70	3.29
Incidence	Chile	Both	Age-standardized	Brain and nervous system cancer	Rate	2016	2.80	2.49	3.04
Incidence	Tunisia	Both	All Ages	Brain and nervous system cancer	Number	2016	293.13	228.82	358.10
Incidence	Tunisia	Both	All Ages	Brain and nervous system cancer	Rate	2016	2.62	2.04	3.19
Incidence	Tunisia	Both	Age-standardized	Brain and nervous system cancer	Rate	2016	2.64	2.15	3.19
Incidence	Namibia	Both	All Ages	Brain and nervous system cancer	Number	2016	23.62	18.72	27.47
Incidence	Namibia	Both	All Ages	Brain and nervous system cancer	Rate	2016	0.95	0.75	1.10
Incidence	Namibia	Both	Age-standardized	Brain and nervous system cancer	Rate	2016	1.40	1.12	1.60
Incidence	Cote d'Ivoire	Both	All Ages	Brain and nervous system cancer	Number	2016	221.29	186.01	249.48
Incidence	Cote d'Ivoire	Both	All Ages	Brain and nervous system cancer	Rate	2016	0.96	0.81	1.08
Incidence	Cote d'Ivoire	Both	Age-standardized	Brain and nervous system cancer	Rate	2016	1.52	1.25	1.78
Incidence	Lithuania	Both	All Ages	Brain and nervous system cancer	Number	2016	340.51	227.50	397.81
Incidence	Lithuania	Both	All Ages	Brain and nervous system cancer	Rate	2016	11.76	7.86	13.74
Incidence	Lithuania	Both	Age-standardized	Brain and nervous system cancer	Rate	2016	8.57	6.04	9.84
Incidence	Kuwait	Both	All Ages	Brain and nervous system cancer	Number	2016	74.46	59.36	102.45
Incidence	Kuwait	Both	All Ages	Brain and nervous system cancer	Rate	2016	1.89	1.51	2.60
Incidence	Kuwait	Both	Age-standardized	Brain and nervous system cancer	Rate	2016	3.02	2.48	3.98
Incidence	Lebanon	Both	All Ages	Brain and nervous system cancer	Number	2016	302.13	255.72	335.81
Incidence	Lebanon	Both	All Ages	Brain and nervous system cancer	Rate	2016	5.18	4.39	5.76
Incidence	Lebanon	Both	Age-standardized	Brain and nervous system cancer	Rate	2016	5.41	4.70	6.04
Incidence	Benin	Both	All Ages	Brain and nervous system cancer	Number	2016	146.37	115.25	165.26
Incidence	Benin	Both	All Ages	Brain and nervous system cancer	Rate	2016	1.29	1.02	1.46
Incidence	Benin	Both	Age-standardized	Brain and nervous system cancer	Rate	2016	1.98	1.59	2.23
Incidence	Malta	Both	All Ages	Brain and nervous system cancer	Number	2016	40.32	30.74	49.73
Incidence	Malta	Both	All Ages	Brain and nervous system cancer	Rate	2016	9.60	7.32	11.84
Incidence	Malta	Both	Age-standardized	Brain and nervous system cancer	Rate	2016	7.05	5.40	8.71
Incidence	East Asia	Both	All Ages	Brain and nervous system cancer	Number	2016	108,443.92	98,489.62	121,560.05
Incidence	East Asia	Both	All Ages	Brain and nervous system cancer	Rate	2016	7.65	6.95	8.58
Incidence	East Asia	Both	Age-standardized	Brain and nervous system cancer	Rate	2016	7.17	6.49	7.98
Incidence	Quintana Roo	Both	All Ages	Brain and nervous system cancer	Number	2016	31.16	27.37	38.76
Incidence	Quintana Roo	Both	All Ages	Brain and nervous system cancer	Rate	2016	1.88	1.65	2.34
Incidence	Quintana Roo	Both	Age-standardized	Brain and nervous system cancer	Rate	2016	2.54	2.23	3.10
Incidence	Luxembourg	Both	All Ages	Brain and nervous system cancer	Number	2016	114.64	88.03	146.63
Incidence	Luxembourg	Both	All Ages	Brain and nervous system cancer	Rate	2016	19.79	15.20	25.32
Incidence	Luxembourg	Both	Age-standardized	Brain and nervous system cancer	Rate	2016	16.20	12.52	20.88
Incidence	Cape Verde	Both	All Ages	Brain and nervous system cancer	Number	2016	11.50	9.94	15.53
Incidence	Cape Verde	Both	All Ages	Brain and nervous system cancer	Rate	2016	2.10	1.81	2.83
Incidence	Cape Verde	Both	Age-standardized	Brain and nervous system cancer	Rate	2016	2.81	2.37	4.26
Incidence	Turkey	Both	All Ages	Brain and nervous system cancer	Number	2016	4,301.05	3,512.64	4,877.46
Incidence	Turkey	Both	All Ages	Brain and nervous system cancer	Rate	2016	5.42	4.43	6.15
Incidence	Turkey	Both	Age-standardized	Brain and nervous system cancer	Rate	2016	5.82	4.77	6.58
Incidence	Turkmenistan	Both	All Ages	Brain and nervous system cancer	Number	2016	223.11	186.73	292.72
Incidence	Turkmenistan	Both	All Ages	Brain and nervous system cancer	Rate	2016	4.07	3.41	5.34
Incidence	Turkmenistan	Both	Age-standardized	Brain and nervous system cancer	Rate	2016	4.72	3.99	6.19
Incidence	Austria	Both	All Ages	Brain and nervous system cancer	Number	2016	803.71	607.10	992.55
Incidence	Austria	Both	All Ages	Brain and nervous system cancer	Rate	2016	9.25	6.98	11.42
Incidence	Austria	Both	Age-standardized	Brain and nervous system cancer	Rate	2016	6.83	5.24	8.34
Incidence	American Samoa	Both	All Ages	Brain and nervous system cancer	Number	2016	1.41	1.25	1.74
Incidence	American Samoa	Both	All Ages	Brain and nervous system cancer	Rate	2016	1.75	1.55	2.16
Incidence	American Samoa	Both	Age-standardized	Brain and nervous system cancer	Rate	2016	2.20	1.94	2.80
Incidence	San Luis Potosí	Both	All Ages	Brain and nervous system cancer	Number	2016	59.67	50.85	66.95
Incidence	San Luis Potosí	Both	All Ages	Brain and nervous system cancer	Rate	2016	2.17	1.85	2.43
Incidence	San Luis Potosí	Both	Age-standardized	Brain and nervous system cancer	Rate	2016	2.45	2.09	2.77
Incidence	Togo	Both	All Ages	Brain and nervous system cancer	Number	2016	102.35	76.46	127.43
Incidence	Togo	Both	All Ages	Brain and nervous system cancer	Rate	2016	1.38	1.03	1.72
Incidence	Togo	Both	Age-standardized	Brain and nervous system cancer	Rate	2016	2.13	1.61	2.73
Incidence	Peru	Both	All Ages	Brain and nervous system cancer	Number	2016	976.73	666.72	1,166.71
Incidence	Peru	Both	All Ages	Brain and nervous system cancer	Rate	2016	3.03	2.07	3.62
Incidence	Peru	Both	Age-standardized	Brain and nervous system cancer	Rate	2016	3.48	2.40	4.15
Incidence	Querétaro	Both	All Ages	Brain and nervous system cancer	Number	2016	51.19	37.45	56.02
Incidence	Querétaro	Both	All Ages	Brain and nervous system cancer	Rate	2016	2.44	1.79	2.67
Incidence	Querétaro	Both	Age-standardized	Brain and nervous system cancer	Rate	2016	3.06	2.18	3.38
Incidence	Belgium	Both	All Ages	Brain and nervous system cancer	Number	2016	1,453.63	1,147.03	1,897.92
Incidence	Belgium	Both	All Ages	Brain and nervous system cancer	Rate	2016	12.79	10.09	16.70
Incidence	Belgium	Both	Age-standardized	Brain and nervous system cancer	Rate	2016	9.85	7.86	13.11
Incidence	Barbados	Both	All Ages	Brain and nervous system cancer	Number	2016	10.32	9.57	12.76
Incidence	Barbados	Both	All Ages	Brain and nervous system cancer	Rate	2016	3.65	3.39	4.52
Incidence	Barbados	Both	Age-standardized	Brain and nervous system cancer	Rate	2016	3.02	2.81	3.68
Incidence	Hiroshima	Both	All Ages	Brain and nervous system cancer	Number	2016	191.78	145.47	228.80
Incidence	Hiroshima	Both	All Ages	Brain and nervous system cancer	Rate	2016	6.97	5.28	8.31
Incidence	Hiroshima	Both	Age-standardized	Brain and nervous system cancer	Rate	2016	4.37	3.44	5.26
Incidence	Djibouti	Both	All Ages	Brain and nervous system cancer	Number	2016	12.53	10.30	14.33
Incidence	Djibouti	Both	All Ages	Brain and nervous system cancer	Rate	2016	1.29	1.06	1.48
Incidence	Djibouti	Both	Age-standardized	Brain and nervous system cancer	Rate	2016	1.90	1.62	2.14
Incidence	Latvia	Both	All Ages	Brain and nervous system cancer	Number	2016	203.38	135.48	237.43
Incidence	Latvia	Both	All Ages	Brain and nervous system cancer	Rate	2016	10.26	6.84	11.98
Incidence	Latvia	Both	Age-standardized	Brain and nervous system cancer	Rate	2016	7.38	5.16	8.55
Incidence	Bulgaria	Both	All Ages	Brain and nervous system cancer	Number	2016	729.55	490.66	833.75
Incidence	Bulgaria	Both	All Ages	Brain and nervous system cancer	Rate	2016	10.08	6.78	11.52
Incidence	Bulgaria	Both	Age-standardized	Brain and nervous system cancer	Rate	2016	7.03	4.76	8.00
Incidence	Mauritius	Both	All Ages	Brain and nervous system cancer	Number	2016	26.49	22.89	33.89
Incidence	Mauritius	Both	All Ages	Brain and nervous system cancer	Rate	2016	2.08	1.80	2.66
Incidence	Mauritius	Both	Age-standardized	Brain and nervous system cancer	Rate	2016	1.96	1.70	2.46
Incidence	Brazil	Both	All Ages	Brain and nervous system cancer	Number	2016	10,521.07	7,572.20	11,369.14
Incidence	Brazil	Both	All Ages	Brain and nervous system cancer	Rate	2016	5.01	3.61	5.42
Incidence	Brazil	Both	Age-standardized	Brain and nervous system cancer	Rate	2016	5.29	3.77	5.72
Incidence	Northern Mariana Islands	Both	All Ages	Brain and nervous system cancer	Number	2016	2.09	1.81	2.52
Incidence	Northern Mariana Islands	Both	All Ages	Brain and nervous system cancer	Rate	2016	1.65	1.43	1.98
Incidence	Northern Mariana Islands	Both	Age-standardized	Brain and nervous system cancer	Rate	2016	2.39	2.08	2.97
Incidence	Solomon Islands	Both	All Ages	Brain and nervous system cancer	Number	2016	6.30	4.67	7.48
Incidence	Solomon Islands	Both	All Ages	Brain and nervous system cancer	Rate	2016	1.06	0.78	1.25
Incidence	Solomon Islands	Both	Age-standardized	Brain and nervous system cancer	Rate	2016	1.51	1.10	1.79
Incidence	Caribbean	Both	All Ages	Brain and nervous system cancer	Number	2016	1,487.24	1,284.53	1,578.11
Incidence	Caribbean	Both	All Ages	Brain and nervous system cancer	Rate	2016	3.25	2.81	3.45
Incidence	Caribbean	Both	Age-standardized	Brain and nervous system cancer	Rate	2016	3.30	2.84	3.50
Incidence	Guinea-Bissau	Both	All Ages	Brain and nervous system cancer	Number	2016	26.00	20.33	30.90
Incidence	Guinea-Bissau	Both	All Ages	Brain and nervous system cancer	Rate	2016	1.37	1.07	1.62
Incidence	Guinea-Bissau	Both	Age-standardized	Brain and nervous system cancer	Rate	2016	2.06	1.62	2.47
Incidence	Afghanistan	Both	All Ages	Brain and nervous system cancer	Number	2016	573.50	402.91	672.65
Incidence	Afghanistan	Both	All Ages	Brain and nervous system cancer	Rate	2016	1.72	1.21	2.01
Incidence	Afghanistan	Both	Age-standardized	Brain and nervous system cancer	Rate	2016	2.98	1.88	3.63
Incidence	Tamaulipas	Both	All Ages	Brain and nervous system cancer	Number	2016	91.96	80.29	112.77
Incidence	Tamaulipas	Both	All Ages	Brain and nervous system cancer	Rate	2016	2.27	1.98	2.78
Incidence	Tamaulipas	Both	Age-standardized	Brain and nervous system cancer	Rate	2016	2.64	2.27	3.20
Incidence	Qatar	Both	All Ages	Brain and nervous system cancer	Number	2016	32.90	29.30	38.35
Incidence	Qatar	Both	All Ages	Brain and nervous system cancer	Rate	2016	1.44	1.29	1.68
Incidence	Qatar	Both	Age-standardized	Brain and nervous system cancer	Rate	2016	2.50	2.15	2.77
Incidence	Saudi Arabia	Both	All Ages	Brain and nervous system cancer	Number	2016	947.53	800.04	1,255.32
Incidence	Saudi Arabia	Both	All Ages	Brain and nervous system cancer	Rate	2016	3.01	2.54	3.98
Incidence	Saudi Arabia	Both	Age-standardized	Brain and nervous system cancer	Rate	2016	4.91	3.62	6.44
Incidence	Switzerland	Both	All Ages	Brain and nervous system cancer	Number	2016	942.30	687.33	1,161.98
Incidence	Switzerland	Both	All Ages	Brain and nervous system cancer	Rate	2016	11.25	8.20	13.87
Incidence	Switzerland	Both	Age-standardized	Brain and nervous system cancer	Rate	2016	8.37	6.29	10.15
Incidence	Croatia	Both	All Ages	Brain and nervous system cancer	Number	2016	753.05	524.67	927.31
Incidence	Croatia	Both	All Ages	Brain and nervous system cancer	Rate	2016	17.84	12.43	21.97
Incidence	Croatia	Both	Age-standardized	Brain and nervous system cancer	Rate	2016	12.70	9.56	15.31
Incidence	Sweden	Both	All Ages	Brain and nervous system cancer	Number	2016	1,555.62	1,311.91	1,858.94
Incidence	Sweden	Both	All Ages	Brain and nervous system cancer	Rate	2016	15.73	13.27	18.80
Incidence	Sweden	Both	Age-standardized	Brain and nervous system cancer	Rate	2016	12.52	10.69	15.29
Incidence	Bermuda	Both	All Ages	Brain and nervous system cancer	Number	2016	2.73	1.41	3.17
Incidence	Bermuda	Both	All Ages	Brain and nervous system cancer	Rate	2016	3.89	2.00	4.51
Incidence	Bermuda	Both	Age-standardized	Brain and nervous system cancer	Rate	2016	3.94	2.03	4.57
Incidence	Yorkshire and the Humber	Both	All Ages	Brain and nervous system cancer	Number	2016	426.05	330.30	456.70
Incidence	Yorkshire and the Humber	Both	All Ages	Brain and nervous system cancer	Rate	2016	7.88	6.11	8.45
Incidence	Yorkshire and the Humber	Both	Age-standardized	Brain and nervous system cancer	Rate	2016	6.11	4.87	6.55
Incidence	Nepal	Both	All Ages	Brain and nervous system cancer	Number	2016	424.73	220.96	606.69
Incidence	Nepal	Both	All Ages	Brain and nervous system cancer	Rate	2016	1.41	0.73	2.02
Incidence	Nepal	Both	Age-standardized	Brain and nervous system cancer	Rate	2016	1.80	0.96	2.53
Incidence	Tlaxcala	Both	All Ages	Brain and nervous system cancer	Number	2016	23.93	20.96	30.99
Incidence	Tlaxcala	Both	All Ages	Brain and nervous system cancer	Rate	2016	1.74	1.52	2.25
Incidence	Tlaxcala	Both	Age-standardized	Brain and nervous system cancer	Rate	2016	2.12	1.87	2.67
Incidence	Bangladesh	Both	All Ages	Brain and nervous system cancer	Number	2016	2,509.59	1,534.19	3,366.55
Incidence	Bangladesh	Both	All Ages	Brain and nervous system cancer	Rate	2016	1.55	0.95	2.08
Incidence	Bangladesh	Both	Age-standardized	Brain and nervous system cancer	Rate	2016	1.91	1.17	2.54
Incidence	Guyana	Both	All Ages	Brain and nervous system cancer	Number	2016	10.24	8.73	11.32
Incidence	Guyana	Both	All Ages	Brain and nervous system cancer	Rate	2016	1.34	1.14	1.48
Incidence	Guyana	Both	Age-standardized	Brain and nervous system cancer	Rate	2016	1.54	1.32	1.70
Incidence	Germany	Both	All Ages	Brain and nervous system cancer	Number	2016	8,300.44	6,013.35	9,780.53
Incidence	Germany	Both	All Ages	Brain and nervous system cancer	Rate	2016	10.12	7.33	11.92
Incidence	Germany	Both	Age-standardized	Brain and nervous system cancer	Rate	2016	7.09	5.36	8.38
Incidence	The Gambia	Both	All Ages	Brain and nervous system cancer	Number	2016	17.10	14.36	19.96
Incidence	The Gambia	Both	All Ages	Brain and nervous system cancer	Rate	2016	0.84	0.70	0.98
Incidence	The Gambia	Both	Age-standardized	Brain and nervous system cancer	Rate	2016	1.47	1.19	1.81
Incidence	Greece	Both	All Ages	Brain and nervous system cancer	Number	2016	1,901.85	1,520.26	2,514.20
Incidence	Greece	Both	All Ages	Brain and nervous system cancer	Rate	2016	17.50	13.99	23.13
Incidence	Greece	Both	Age-standardized	Brain and nervous system cancer	Rate	2016	11.74	9.61	14.68
Incidence	South West England	Both	All Ages	Brain and nervous system cancer	Number	2016	445.90	285.52	478.40
Incidence	South West England	Both	All Ages	Brain and nervous system cancer	Rate	2016	8.12	5.20	8.71
Incidence	South West England	Both	Age-standardized	Brain and nervous system cancer	Rate	2016	5.72	3.84	6.13
Incidence	Puerto Rico	Both	All Ages	Brain and nervous system cancer	Number	2016	139.07	117.51	152.30
Incidence	Puerto Rico	Both	All Ages	Brain and nervous system cancer	Rate	2016	3.79	3.20	4.15
Incidence	Puerto Rico	Both	Age-standardized	Brain and nervous system cancer	Rate	2016	3.22	2.73	3.54
Incidence	East Midlands	Both	All Ages	Brain and nervous system cancer	Number	2016	323.19	238.29	344.31
Incidence	East Midlands	Both	All Ages	Brain and nervous system cancer	Rate	2016	6.88	5.07	7.33
Incidence	East Midlands	Both	Age-standardized	Brain and nervous system cancer	Rate	2016	4.97	3.79	5.30
Incidence	Honduras	Both	All Ages	Brain and nervous system cancer	Number	2016	169.96	107.63	243.40
Incidence	Honduras	Both	All Ages	Brain and nervous system cancer	Rate	2016	2.04	1.29	2.92
Incidence	Honduras	Both	Age-standardized	Brain and nervous system cancer	Rate	2016	2.90	1.67	4.43
Incidence	North Korea	Both	All Ages	Brain and nervous system cancer	Number	2016	906.49	528.57	1,144.34
Incidence	North Korea	Both	All Ages	Brain and nervous system cancer	Rate	2016	3.43	2.00	4.32
Incidence	North Korea	Both	Age-standardized	Brain and nervous system cancer	Rate	2016	3.39	1.96	4.30
Incidence	Wales	Both	All Ages	Brain and nervous system cancer	Number	2016	369.15	286.33	447.05
Incidence	Wales	Both	All Ages	Brain and nervous system cancer	Rate	2016	11.91	9.24	14.42
Incidence	Wales	Both	Age-standardized	Brain and nervous system cancer	Rate	2016	9.12	7.18	10.94
Incidence	Sao Tome and Principe	Both	All Ages	Brain and nervous system cancer	Number	2016	1.70	1.36	2.09
Incidence	Sao Tome and Principe	Both	All Ages	Brain and nervous system cancer	Rate	2016	0.86	0.69	1.06
Incidence	Sao Tome and Principe	Both	Age-standardized	Brain and nervous system cancer	Rate	2016	1.47	1.16	1.94
Incidence	Suriname	Both	All Ages	Brain and nervous system cancer	Number	2016	23.57	20.93	27.92
Incidence	Suriname	Both	All Ages	Brain and nervous system cancer	Rate	2016	4.32	3.83	5.11
Incidence	Suriname	Both	Age-standardized	Brain and nervous system cancer	Rate	2016	4.62	4.11	5.50
Incidence	Saitama	Both	All Ages	Brain and nervous system cancer	Number	2016	445.32	339.54	535.78
Incidence	Saitama	Both	All Ages	Brain and nervous system cancer	Rate	2016	6.16	4.69	7.41
Incidence	Saitama	Both	Age-standardized	Brain and nervous system cancer	Rate	2016	3.96	3.12	4.71
Incidence	Taiwan	Both	All Ages	Brain and nervous system cancer	Number	2016	1,330.01	928.52	1,594.43
Incidence	Taiwan	Both	All Ages	Brain and nervous system cancer	Rate	2016	5.60	3.91	6.72
Incidence	Taiwan	Both	Age-standardized	Brain and nervous system cancer	Rate	2016	5.21	3.55	6.37
Incidence	Poland	Both	All Ages	Brain and nervous system cancer	Number	2016	3,484.67	2,583.60	3,886.54
Incidence	Poland	Both	All Ages	Brain and nervous system cancer	Rate	2016	9.02	6.69	10.06
Incidence	Poland	Both	Age-standardized	Brain and nervous system cancer	Rate	2016	6.98	5.36	7.90
Incidence	Trinidad and Tobago	Both	All Ages	Brain and nervous system cancer	Number	2016	30.50	26.94	33.99
Incidence	Trinidad and Tobago	Both	All Ages	Brain and nervous system cancer	Rate	2016	2.28	2.01	2.54
Incidence	Trinidad and Tobago	Both	Age-standardized	Brain and nervous system cancer	Rate	2016	2.17	1.92	2.39
Incidence	Sweden except Stockholm	Both	All Ages	Brain and nervous system cancer	Number	2016	1,193.15	955.12	1,407.00
Incidence	Sweden except Stockholm	Both	All Ages	Brain and nervous system cancer	Rate	2016	15.62	12.51	18.42
Incidence	Sweden except Stockholm	Both	Age-standardized	Brain and nervous system cancer	Rate	2016	12.27	10.05	14.47
Incidence	High-middle SDI	Both	All Ages	Brain and nervous system cancer	Number	2016	79,702.97	72,810.27	85,312.66
Incidence	High-middle SDI	Both	All Ages	Brain and nervous system cancer	Rate	2016	6.84	6.25	7.33
Incidence	High-middle SDI	Both	Age-standardized	Brain and nervous system cancer	Rate	2016	6.36	5.80	6.81
Incidence	Uruguay	Both	All Ages	Brain and nervous system cancer	Number	2016	151.74	133.03	164.71
Incidence	Uruguay	Both	All Ages	Brain and nervous system cancer	Rate	2016	4.41	3.87	4.79
Incidence	Uruguay	Both	Age-standardized	Brain and nervous system cancer	Rate	2016	3.78	3.31	4.11
Incidence	Azerbaijan	Both	All Ages	Brain and nervous system cancer	Number	2016	499.27	440.62	578.44
Incidence	Azerbaijan	Both	All Ages	Brain and nervous system cancer	Rate	2016	5.08	4.48	5.88
Incidence	Azerbaijan	Both	Age-standardized	Brain and nervous system cancer	Rate	2016	5.07	4.51	5.87
Incidence	High-income North America	Both	All Ages	Brain and nervous system cancer	Number	2016	28,238.52	25,256.99	30,710.81
Incidence	High-income North America	Both	All Ages	Brain and nervous system cancer	Rate	2016	7.86	7.03	8.55
Incidence	High-income North America	Both	Age-standardized	Brain and nervous system cancer	Rate	2016	6.55	5.94	7.23
Incidence	Uganda	Both	All Ages	Brain and nervous system cancer	Number	2016	473.20	379.21	553.29
Incidence	Uganda	Both	All Ages	Brain and nervous system cancer	Rate	2016	1.17	0.94	1.37
Incidence	Uganda	Both	Age-standardized	Brain and nervous system cancer	Rate	2016	2.22	1.68	2.72
Incidence	South Sudan	Both	All Ages	Brain and nervous system cancer	Number	2016	138.96	79.71	181.49
Incidence	South Sudan	Both	All Ages	Brain and nervous system cancer	Rate	2016	1.02	0.59	1.34
Incidence	South Sudan	Both	Age-standardized	Brain and nervous system cancer	Rate	2016	1.66	0.95	2.15
Incidence	Sub-Saharan Africa	Both	All Ages	Brain and nervous system cancer	Number	2016	12,755.30	10,757.61	14,407.96
Incidence	Sub-Saharan Africa	Both	All Ages	Brain and nervous system cancer	Rate	2016	1.30	1.10	1.47
Incidence	Sub-Saharan Africa	Both	Age-standardized	Brain and nervous system cancer	Rate	2016	2.01	1.73	2.30
Incidence	Central Sub-Saharan Africa	Both	All Ages	Brain and nervous system cancer	Number	2016	1,384.41	1,176.86	1,578.10
Incidence	Central Sub-Saharan Africa	Both	All Ages	Brain and nervous system cancer	Rate	2016	1.18	1.00	1.34
Incidence	Central Sub-Saharan Africa	Both	Age-standardized	Brain and nervous system cancer	Rate	2016	1.73	1.30	1.99
Incidence	Coahuila	Both	All Ages	Brain and nervous system cancer	Number	2016	78.26	62.67	91.55
Incidence	Coahuila	Both	All Ages	Brain and nervous system cancer	Rate	2016	2.50	2.00	2.93
Incidence	Coahuila	Both	Age-standardized	Brain and nervous system cancer	Rate	2016	2.88	2.30	3.37
Incidence	Romania	Both	All Ages	Brain and nervous system cancer	Number	2016	1,645.26	1,046.99	1,865.52
Incidence	Romania	Both	All Ages	Brain and nervous system cancer	Rate	2016	8.50	5.41	9.63
Incidence	Romania	Both	Age-standardized	Brain and nervous system cancer	Rate	2016	6.42	4.14	7.38
Incidence	Greenland	Both	All Ages	Brain and nervous system cancer	Number	2016	2.25	1.57	3.86
Incidence	Greenland	Both	All Ages	Brain and nervous system cancer	Rate	2016	4.52	3.17	7.78
Incidence	Greenland	Both	Age-standardized	Brain and nervous system cancer	Rate	2016	4.50	3.20	7.50
Incidence	Colima	Both	All Ages	Brain and nervous system cancer	Number	2016	19.75	14.90	22.03
Incidence	Colima	Both	All Ages	Brain and nervous system cancer	Rate	2016	2.72	2.05	3.03
Incidence	Colima	Both	Age-standardized	Brain and nervous system cancer	Rate	2016	3.05	2.27	3.40
Incidence	High-income Asia Pacific	Both	All Ages	Brain and nervous system cancer	Number	2016	12,817.21	10,718.61	13,992.59
Incidence	High-income Asia Pacific	Both	All Ages	Brain and nervous system cancer	Rate	2016	7.11	5.94	7.76
Incidence	High-income Asia Pacific	Both	Age-standardized	Brain and nervous system cancer	Rate	2016	4.97	4.26	5.54
Incidence	Egypt	Both	All Ages	Brain and nervous system cancer	Number	2016	2,377.39	1,827.74	3,595.03
Incidence	Egypt	Both	All Ages	Brain and nervous system cancer	Rate	2016	2.59	1.99	3.92
Incidence	Egypt	Both	Age-standardized	Brain and nervous system cancer	Rate	2016	3.19	2.27	5.15
Incidence	Central Latin America	Both	All Ages	Brain and nervous system cancer	Number	2016	6,182.52	5,173.98	6,671.23
Incidence	Central Latin America	Both	All Ages	Brain and nervous system cancer	Rate	2016	2.43	2.03	2.62
Incidence	Central Latin America	Both	Age-standardized	Brain and nervous system cancer	Rate	2016	2.79	2.31	3.01
Incidence	Central African Republic	Both	All Ages	Brain and nervous system cancer	Number	2016	66.53	56.74	77.20
Incidence	Central African Republic	Both	All Ages	Brain and nervous system cancer	Rate	2016	1.33	1.13	1.54
Incidence	Central African Republic	Both	Age-standardized	Brain and nervous system cancer	Rate	2016	1.81	1.56	2.03
Incidence	Belarus	Both	All Ages	Brain and nervous system cancer	Number	2016	600.25	502.48	670.28
Incidence	Belarus	Both	All Ages	Brain and nervous system cancer	Rate	2016	6.29	5.27	7.02
Incidence	Belarus	Both	Age-standardized	Brain and nervous system cancer	Rate	2016	5.11	4.22	5.72
Incidence	Southeast Asia, East Asia, and Oceania	Both	All Ages	Brain and nervous system cancer	Number	2016	124,117.67	110,684.51	137,007.29
Incidence	Southeast Asia, East Asia, and Oceania	Both	All Ages	Brain and nervous system cancer	Rate	2016	5.96	5.31	6.58
Incidence	Southeast Asia, East Asia, and Oceania	Both	Age-standardized	Brain and nervous system cancer	Rate	2016	5.76	5.11	6.30
Incidence	Estonia	Both	All Ages	Brain and nervous system cancer	Number	2016	151.27	91.09	182.29
Incidence	Estonia	Both	All Ages	Brain and nervous system cancer	Rate	2016	11.48	6.91	13.84
Incidence	Estonia	Both	Age-standardized	Brain and nervous system cancer	Rate	2016	8.41	5.22	10.01
Incidence	China	Both	All Ages	Brain and nervous system cancer	Number	2016	106,207.42	96,979.91	119,884.56
Incidence	China	Both	All Ages	Brain and nervous system cancer	Rate	2016	7.77	7.09	8.77
Incidence	China	Both	Age-standardized	Brain and nervous system cancer	Rate	2016	7.28	6.61	8.15
Incidence	Equatorial Guinea	Both	All Ages	Brain and nervous system cancer	Number	2016	14.85	10.59	26.08
Incidence	Equatorial Guinea	Both	All Ages	Brain and nervous system cancer	Rate	2016	1.77	1.26	3.11
Incidence	Equatorial Guinea	Both	Age-standardized	Brain and nervous system cancer	Rate	2016	2.27	1.72	3.74
Incidence	Virgin Islands, U.S.	Both	All Ages	Brain and nervous system cancer	Number	2016	6.28	5.18	7.05
Incidence	Virgin Islands, U.S.	Both	All Ages	Brain and nervous system cancer	Rate	2016	5.98	4.93	6.72
Incidence	Virgin Islands, U.S.	Both	Age-standardized	Brain and nervous system cancer	Rate	2016	4.70	3.97	5.22
Incidence	Gabon	Both	All Ages	Brain and nervous system cancer	Number	2016	30.49	22.03	53.16
Incidence	Gabon	Both	All Ages	Brain and nervous system cancer	Rate	2016	1.73	1.25	3.01
Incidence	Gabon	Both	Age-standardized	Brain and nervous system cancer	Rate	2016	2.28	1.70	3.86
Incidence	Colombia	Both	All Ages	Brain and nervous system cancer	Number	2016	1,412.20	1,115.75	1,606.92
Incidence	Colombia	Both	All Ages	Brain and nervous system cancer	Rate	2016	2.91	2.30	3.31
Incidence	Colombia	Both	Age-standardized	Brain and nervous system cancer	Rate	2016	3.17	2.48	3.57
Incidence	Yamaguchi	Both	All Ages	Brain and nervous system cancer	Number	2016	105.78	78.29	127.74
Incidence	Yamaguchi	Both	All Ages	Brain and nervous system cancer	Rate	2016	7.71	5.71	9.32
Incidence	Yamaguchi	Both	Age-standardized	Brain and nervous system cancer	Rate	2016	4.47	3.45	5.27
Incidence	Guanajuato	Both	All Ages	Brain and nervous system cancer	Number	2016	130.42	102.43	143.83
Incidence	Guanajuato	Both	All Ages	Brain and nervous system cancer	Rate	2016	2.19	1.72	2.42
Incidence	Guanajuato	Both	Age-standardized	Brain and nervous system cancer	Rate	2016	2.65	2.07	2.92
Incidence	Antigua and Barbuda	Both	All Ages	Brain and nervous system cancer	Number	2016	2.19	2.02	2.48
Incidence	Antigua and Barbuda	Both	All Ages	Brain and nervous system cancer	Rate	2016	2.39	2.20	2.71
Incidence	Antigua and Barbuda	Both	Age-standardized	Brain and nervous system cancer	Rate	2016	2.47	2.28	2.78
Incidence	Eritrea	Both	All Ages	Brain and nervous system cancer	Number	2016	66.01	55.84	79.46
Incidence	Eritrea	Both	All Ages	Brain and nervous system cancer	Rate	2016	1.24	1.05	1.49
Incidence	Eritrea	Both	Age-standardized	Brain and nervous system cancer	Rate	2016	2.16	1.75	2.74
Incidence	Mexico	Both	All Ages	Brain and nervous system cancer	Number	2016	3,011.86	2,428.75	3,273.99
Incidence	Mexico	Both	All Ages	Brain and nervous system cancer	Rate	2016	2.34	1.89	2.54
Incidence	Mexico	Both	Age-standardized	Brain and nervous system cancer	Rate	2016	2.70	2.15	2.92
Incidence	Sinaloa	Both	All Ages	Brain and nervous system cancer	Number	2016	83.07	62.65	91.68
Incidence	Sinaloa	Both	All Ages	Brain and nervous system cancer	Rate	2016	2.56	1.93	2.82
Incidence	Sinaloa	Both	Age-standardized	Brain and nervous system cancer	Rate	2016	2.84	2.13	3.13
Incidence	Guerrero	Both	All Ages	Brain and nervous system cancer	Number	2016	66.59	59.13	77.08
Incidence	Guerrero	Both	All Ages	Brain and nervous system cancer	Rate	2016	1.75	1.56	2.03
Incidence	Guerrero	Both	Age-standardized	Brain and nervous system cancer	Rate	2016	1.99	1.77	2.39
Incidence	Nicaragua	Both	All Ages	Brain and nervous system cancer	Number	2016	133.90	119.66	153.68
Incidence	Nicaragua	Both	All Ages	Brain and nervous system cancer	Rate	2016	2.17	1.94	2.49
Incidence	Nicaragua	Both	Age-standardized	Brain and nervous system cancer	Rate	2016	2.65	2.39	3.13
Incidence	South Africa	Both	All Ages	Brain and nervous system cancer	Number	2016	966.78	804.36	1,048.51
Incidence	South Africa	Both	All Ages	Brain and nervous system cancer	Rate	2016	1.83	1.52	1.99
Incidence	South Africa	Both	Age-standardized	Brain and nervous system cancer	Rate	2016	2.22	1.86	2.40
Incidence	Ethiopia	Both	All Ages	Brain and nervous system cancer	Number	2016	1,164.43	1,031.58	1,437.43
Incidence	Ethiopia	Both	All Ages	Brain and nervous system cancer	Rate	2016	1.14	1.01	1.40
Incidence	Ethiopia	Both	Age-standardized	Brain and nervous system cancer	Rate	2016	1.93	1.67	2.46
Incidence	The Bahamas	Both	All Ages	Brain and nervous system cancer	Number	2016	11.36	10.71	12.94
Incidence	The Bahamas	Both	All Ages	Brain and nervous system cancer	Rate	2016	2.86	2.70	3.26
Incidence	The Bahamas	Both	Age-standardized	Brain and nervous system cancer	Rate	2016	2.83	2.67	3.23
Incidence	Burkina Faso	Both	All Ages	Brain and nervous system cancer	Number	2016	222.27	170.30	260.38
Incidence	Burkina Faso	Both	All Ages	Brain and nervous system cancer	Rate	2016	1.19	0.91	1.40
Incidence	Burkina Faso	Both	Age-standardized	Brain and nervous system cancer	Rate	2016	1.88	1.51	2.15
Incidence	Libya	Both	All Ages	Brain and nervous system cancer	Number	2016	244.69	162.91	333.31
Incidence	Libya	Both	All Ages	Brain and nervous system cancer	Rate	2016	3.97	2.64	5.41
Incidence	Libya	Both	Age-standardized	Brain and nervous system cancer	Rate	2016	4.82	3.37	6.55
Incidence	England	Both	All Ages	Brain and nervous system cancer	Number	2016	3,842.01	2,852.47	4,056.77
Incidence	England	Both	All Ages	Brain and nervous system cancer	Rate	2016	6.98	5.19	7.37
Incidence	England	Both	Age-standardized	Brain and nervous system cancer	Rate	2016	5.31	4.05	5.61
Incidence	Southeast Asia	Both	All Ages	Brain and nervous system cancer	Number	2016	15,540.50	11,650.20	18,228.15
Incidence	Southeast Asia	Both	All Ages	Brain and nervous system cancer	Rate	2016	2.37	1.78	2.78
Incidence	Southeast Asia	Both	Age-standardized	Brain and nervous system cancer	Rate	2016	2.66	1.97	3.12
Incidence	Cameroon	Both	All Ages	Brain and nervous system cancer	Number	2016	385.09	248.43	606.84
Incidence	Cameroon	Both	All Ages	Brain and nervous system cancer	Rate	2016	1.60	1.04	2.53
Incidence	Cameroon	Both	Age-standardized	Brain and nervous system cancer	Rate	2016	2.46	1.64	3.81
Incidence	North West England	Both	All Ages	Brain and nervous system cancer	Number	2016	474.55	404.40	500.74
Incidence	North West England	Both	All Ages	Brain and nervous system cancer	Rate	2016	6.61	5.64	6.98
Incidence	North West England	Both	Age-standardized	Brain and nervous system cancer	Rate	2016	4.90	4.26	5.24
Incidence	Miyagi	Both	All Ages	Brain and nervous system cancer	Number	2016	146.44	104.76	180.83
Incidence	Miyagi	Both	All Ages	Brain and nervous system cancer	Rate	2016	6.41	4.59	7.92
Incidence	Miyagi	Both	Age-standardized	Brain and nervous system cancer	Rate	2016	4.09	3.12	4.99
Incidence	Morelos	Both	All Ages	Brain and nervous system cancer	Number	2016	47.03	39.34	53.47
Incidence	Morelos	Both	All Ages	Brain and nervous system cancer	Rate	2016	2.27	1.90	2.59
Incidence	Morelos	Both	Age-standardized	Brain and nervous system cancer	Rate	2016	2.53	2.11	2.85
Incidence	Congo	Both	All Ages	Brain and nervous system cancer	Number	2016	74.92	53.84	126.49
Incidence	Congo	Both	All Ages	Brain and nervous system cancer	Rate	2016	1.59	1.14	2.68
Incidence	Congo	Both	Age-standardized	Brain and nervous system cancer	Rate	2016	2.21	1.68	3.50
Incidence	Nayarit	Both	All Ages	Brain and nervous system cancer	Number	2016	35.11	22.84	39.67
Incidence	Nayarit	Both	All Ages	Brain and nervous system cancer	Rate	2016	3.00	1.95	3.39
Incidence	Nayarit	Both	Age-standardized	Brain and nervous system cancer	Rate	2016	3.30	2.16	3.72
Incidence	Syria	Both	All Ages	Brain and nervous system cancer	Number	2016	544.07	447.58	707.96
Incidence	Syria	Both	All Ages	Brain and nervous system cancer	Rate	2016	2.99	2.46	3.89
Incidence	Syria	Both	Age-standardized	Brain and nervous system cancer	Rate	2016	4.50	3.55	5.74
Incidence	Toyama	Both	All Ages	Brain and nervous system cancer	Number	2016	85.93	59.28	105.08
Incidence	Toyama	Both	All Ages	Brain and nervous system cancer	Rate	2016	8.22	5.67	10.05
Incidence	Toyama	Both	Age-standardized	Brain and nervous system cancer	Rate	2016	5.31	3.56	6.34
Incidence	West Midlands	Both	All Ages	Brain and nervous system cancer	Number	2016	365.69	288.34	387.13
Incidence	West Midlands	Both	All Ages	Brain and nervous system cancer	Rate	2016	6.34	5.00	6.71
Incidence	West Midlands	Both	Age-standardized	Brain and nervous system cancer	Rate	2016	4.77	3.91	5.12
Incidence	East of England	Both	All Ages	Brain and nervous system cancer	Number	2016	441.88	294.12	475.06
Incidence	East of England	Both	All Ages	Brain and nervous system cancer	Rate	2016	7.25	4.82	7.79
Incidence	East of England	Both	Age-standardized	Brain and nervous system cancer	Rate	2016	5.29	3.64	5.70
Incidence	Greater London	Both	All Ages	Brain and nervous system cancer	Number	2016	544.49	423.47	591.28
Incidence	Greater London	Both	All Ages	Brain and nervous system cancer	Rate	2016	6.20	4.82	6.74
Incidence	Greater London	Both	Age-standardized	Brain and nervous system cancer	Rate	2016	5.77	4.49	6.27
Incidence	Shimane	Both	All Ages	Brain and nervous system cancer	Number	2016	46.04	34.93	56.84
Incidence	Shimane	Both	All Ages	Brain and nervous system cancer	Rate	2016	6.84	5.19	8.45
Incidence	Shimane	Both	Age-standardized	Brain and nervous system cancer	Rate	2016	4.05	3.28	4.78
Incidence	Stockholm	Both	All Ages	Brain and nervous system cancer	Number	2016	362.47	299.48	498.51
Incidence	Stockholm	Both	All Ages	Brain and nervous system cancer	Rate	2016	16.10	13.30	22.14
Incidence	Stockholm	Both	Age-standardized	Brain and nervous system cancer	Rate	2016	13.43	11.12	18.66
Incidence	Kagawa	Both	All Ages	Brain and nervous system cancer	Number	2016	70.36	51.17	84.91
Incidence	Kagawa	Both	All Ages	Brain and nervous system cancer	Rate	2016	7.52	5.47	9.08
Incidence	Kagawa	Both	Age-standardized	Brain and nervous system cancer	Rate	2016	4.78	3.62	5.63
Incidence	High SDI	Both	All Ages	Brain and nervous system cancer	Number	2016	92,680.84	74,397.14	99,557.92
Incidence	High SDI	Both	All Ages	Brain and nervous system cancer	Rate	2016	9.04	7.25	9.71
Incidence	High SDI	Both	Age-standardized	Brain and nervous system cancer	Rate	2016	6.91	5.71	7.53
Incidence	Ehime	Both	All Ages	Brain and nervous system cancer	Number	2016	96.45	73.07	116.16
Incidence	Ehime	Both	All Ages	Brain and nervous system cancer	Rate	2016	7.11	5.39	8.56
Incidence	Ehime	Both	Age-standardized	Brain and nervous system cancer	Rate	2016	4.21	3.42	4.97
Incidence	Baja California	Both	All Ages	Brain and nervous system cancer	Number	2016	87.34	76.04	122.42
Incidence	Baja California	Both	All Ages	Brain and nervous system cancer	Rate	2016	2.11	1.84	2.96
Incidence	Baja California	Both	Age-standardized	Brain and nervous system cancer	Rate	2016	2.59	2.26	3.59
Incidence	Cambodia	Both	All Ages	Brain and nervous system cancer	Number	2016	263.32	208.45	307.42
Incidence	Cambodia	Both	All Ages	Brain and nervous system cancer	Rate	2016	1.65	1.31	1.93
Incidence	Cambodia	Both	Age-standardized	Brain and nervous system cancer	Rate	2016	2.17	1.69	2.54
Incidence	Baja California Sur	Both	All Ages	Brain and nervous system cancer	Number	2016	21.92	13.23	24.76
Incidence	Baja California Sur	Both	All Ages	Brain and nervous system cancer	Rate	2016	3.10	1.87	3.50
Incidence	Baja California Sur	Both	Age-standardized	Brain and nervous system cancer	Rate	2016	3.80	2.21	4.29
Incidence	Veracruz de Ignacio de la Llave	Both	All Ages	Brain and nervous system cancer	Number	2016	186.55	161.57	205.96
Incidence	Veracruz de Ignacio de la Llave	Both	All Ages	Brain and nervous system cancer	Rate	2016	2.29	1.99	2.53
Incidence	Veracruz de Ignacio de la Llave	Both	Age-standardized	Brain and nervous system cancer	Rate	2016	2.47	2.13	2.72
Incidence	North East England	Both	All Ages	Brain and nervous system cancer	Number	2016	183.40	151.46	193.59
Incidence	North East England	Both	All Ages	Brain and nervous system cancer	Rate	2016	6.99	5.77	7.38
Incidence	North East England	Both	Age-standardized	Brain and nervous system cancer	Rate	2016	5.04	4.31	5.33
Incidence	Burundi	Both	All Ages	Brain and nervous system cancer	Number	2016	128.87	110.63	147.83
Incidence	Burundi	Both	All Ages	Brain and nervous system cancer	Rate	2016	1.11	0.96	1.28
Incidence	Burundi	Both	Age-standardized	Brain and nervous system cancer	Rate	2016	1.88	1.66	2.12
Incidence	Chiba	Both	All Ages	Brain and nervous system cancer	Number	2016	396.80	301.37	473.80
Incidence	Chiba	Both	All Ages	Brain and nervous system cancer	Rate	2016	6.44	4.89	7.68
Incidence	Chiba	Both	Age-standardized	Brain and nervous system cancer	Rate	2016	4.12	3.22	4.93
Incidence	Akita	Both	All Ages	Brain and nervous system cancer	Number	2016	78.34	55.61	97.02
Incidence	Akita	Both	All Ages	Brain and nervous system cancer	Rate	2016	7.77	5.51	9.62
Incidence	Akita	Both	Age-standardized	Brain and nervous system cancer	Rate	2016	4.38	3.44	5.20
Incidence	Chihuahua	Both	All Ages	Brain and nervous system cancer	Number	2016	112.78	87.88	132.56
Incidence	Chihuahua	Both	All Ages	Brain and nervous system cancer	Rate	2016	2.59	2.02	3.04
Incidence	Chihuahua	Both	Age-standardized	Brain and nervous system cancer	Rate	2016	2.93	2.27	3.41
Incidence	Tokushima	Both	All Ages	Brain and nervous system cancer	Number	2016	56.81	43.23	68.97
Incidence	Tokushima	Both	All Ages	Brain and nervous system cancer	Rate	2016	7.71	5.86	9.36
Incidence	Tokushima	Both	Age-standardized	Brain and nervous system cancer	Rate	2016	4.68	3.75	5.41
Incidence	Fukuoka	Both	All Ages	Brain and nervous system cancer	Number	2016	337.70	247.34	408.75
Incidence	Fukuoka	Both	All Ages	Brain and nervous system cancer	Rate	2016	6.78	4.97	8.21
Incidence	Fukuoka	Both	Age-standardized	Brain and nervous system cancer	Rate	2016	4.43	3.36	5.28
Incidence	Distrito Federal	Both	All Ages	Brain and nervous system cancer	Number	2016	335.29	229.67	384.23
Incidence	Distrito Federal	Both	All Ages	Brain and nervous system cancer	Rate	2016	3.53	2.42	4.05
Incidence	Distrito Federal	Both	Age-standardized	Brain and nervous system cancer	Rate	2016	3.60	2.46	4.10
Incidence	Jalisco	Both	All Ages	Brain and nervous system cancer	Number	2016	222.35	152.74	244.63
Incidence	Jalisco	Both	All Ages	Brain and nervous system cancer	Rate	2016	2.76	1.90	3.04
Incidence	Jalisco	Both	Age-standardized	Brain and nervous system cancer	Rate	2016	3.15	2.15	3.47
Incidence	México	Both	All Ages	Brain and nervous system cancer	Number	2016	381.59	317.30	455.69
Incidence	México	Both	All Ages	Brain and nervous system cancer	Rate	2016	2.07	1.72	2.48
Incidence	México	Both	Age-standardized	Brain and nervous system cancer	Rate	2016	2.42	1.99	2.85
Incidence	Australia	Both	All Ages	Brain and nervous system cancer	Number	2016	1,759.23	1,394.17	1,960.91
Incidence	Australia	Both	All Ages	Brain and nervous system cancer	Rate	2016	7.30	5.78	8.14
Incidence	Australia	Both	Age-standardized	Brain and nervous system cancer	Rate	2016	5.84	4.70	6.59
Incidence	Ishikawa	Both	All Ages	Brain and nervous system cancer	Number	2016	95.09	59.80	117.39
Incidence	Ishikawa	Both	All Ages	Brain and nervous system cancer	Rate	2016	8.45	5.31	10.43
Incidence	Ishikawa	Both	Age-standardized	Brain and nervous system cancer	Rate	2016	5.68	3.46	6.95
Incidence	Hokkaid?	Both	All Ages	Brain and nervous system cancer	Number	2016	391.20	292.23	475.93
Incidence	Hokkaid?	Both	All Ages	Brain and nervous system cancer	Rate	2016	7.37	5.51	8.97
Incidence	Hokkaid?	Both	Age-standardized	Brain and nervous system cancer	Rate	2016	4.64	3.51	5.50
Incidence	Aguascalientes	Both	All Ages	Brain and nervous system cancer	Number	2016	36.29	23.76	40.06
Incidence	Aguascalientes	Both	All Ages	Brain and nervous system cancer	Rate	2016	2.74	1.79	3.02
Incidence	Aguascalientes	Both	Age-standardized	Brain and nervous system cancer	Rate	2016	3.33	2.16	3.69
Incidence	Fukui	Both	All Ages	Brain and nervous system cancer	Number	2016	54.95	40.65	66.67
Incidence	Fukui	Both	All Ages	Brain and nervous system cancer	Rate	2016	7.14	5.28	8.66
Incidence	Fukui	Both	Age-standardized	Brain and nervous system cancer	Rate	2016	4.48	3.40	5.33
Incidence	Iwate	Both	All Ages	Brain and nervous system cancer	Number	2016	90.00	65.63	112.25
Incidence	Iwate	Both	All Ages	Brain and nervous system cancer	Rate	2016	7.13	5.20	8.90
Incidence	Iwate	Both	Age-standardized	Brain and nervous system cancer	Rate	2016	4.28	3.25	5.11
Incidence	Comoros	Both	All Ages	Brain and nervous system cancer	Number	2016	10.01	8.64	11.90
Incidence	Comoros	Both	All Ages	Brain and nervous system cancer	Rate	2016	1.29	1.11	1.53
Incidence	Comoros	Both	Age-standardized	Brain and nervous system cancer	Rate	2016	2.05	1.75	2.54
Incidence	Yamagata	Both	All Ages	Brain and nervous system cancer	Number	2016	77.83	56.43	98.36
Incidence	Yamagata	Both	All Ages	Brain and nervous system cancer	Rate	2016	7.04	5.11	8.90
Incidence	Yamagata	Both	Age-standardized	Brain and nervous system cancer	Rate	2016	4.17	3.20	4.99
Incidence	Tochigi	Both	All Ages	Brain and nervous system cancer	Number	2016	146.19	112.02	172.18
Incidence	Tochigi	Both	All Ages	Brain and nervous system cancer	Rate	2016	7.52	5.76	8.85
Incidence	Tochigi	Both	Age-standardized	Brain and nervous system cancer	Rate	2016	4.84	3.82	5.61
Incidence	Low-middle SDI	Both	All Ages	Brain and nervous system cancer	Number	2016	41,106.51	37,077.28	46,398.96
Incidence	Low-middle SDI	Both	All Ages	Brain and nervous system cancer	Rate	2016	1.93	1.74	2.18
Incidence	Low-middle SDI	Both	Age-standardized	Brain and nervous system cancer	Rate	2016	2.37	2.16	2.69
Incidence	Mie	Both	All Ages	Brain and nervous system cancer	Number	2016	128.44	99.53	153.43
Incidence	Mie	Both	All Ages	Brain and nervous system cancer	Rate	2016	7.11	5.51	8.49
Incidence	Mie	Both	Age-standardized	Brain and nervous system cancer	Rate	2016	4.38	3.53	5.30
Incidence	Indonesia	Both	All Ages	Brain and nervous system cancer	Number	2016	6,336.73	4,441.99	8,404.93
Incidence	Indonesia	Both	All Ages	Brain and nervous system cancer	Rate	2016	2.46	1.72	3.26
Incidence	Saga	Both	All Ages	Brain and nervous system cancer	Number	2016	56.28	41.32	69.14
Incidence	Saga	Both	All Ages	Brain and nervous system cancer	Rate	2016	6.89	5.06	8.46
Incidence	Saga	Both	Age-standardized	Brain and nervous system cancer	Rate	2016	4.50	3.37	5.39
Incidence	Gunma	Both	All Ages	Brain and nervous system cancer	Number	2016	135.80	103.76	160.52
Incidence	Gunma	Both	All Ages	Brain and nervous system cancer	Rate	2016	6.96	5.32	8.23
Incidence	Gunma	Both	Age-standardized	Brain and nervous system cancer	Rate	2016	4.26	3.40	5.14
Incidence	Yucatán	Both	All Ages	Brain and nervous system cancer	Number	2016	43.83	40.07	53.03
Incidence	Yucatán	Both	All Ages	Brain and nervous system cancer	Rate	2016	1.97	1.80	2.38
Incidence	Yucatán	Both	Age-standardized	Brain and nervous system cancer	Rate	2016	2.30	2.11	2.74
Incidence	T?ky?	Both	All Ages	Brain and nervous system cancer	Number	2016	1,068.11	863.61	1,229.95
Incidence	T?ky?	Both	All Ages	Brain and nervous system cancer	Rate	2016	7.96	6.43	9.16
Incidence	T?ky?	Both	Age-standardized	Brain and nervous system cancer	Rate	2016	5.51	4.52	6.60
Incidence	Madagascar	Both	All Ages	Brain and nervous system cancer	Number	2016	309.24	270.05	346.98
Incidence	Madagascar	Both	All Ages	Brain and nervous system cancer	Rate	2016	1.24	1.08	1.39
Incidence	Madagascar	Both	Age-standardized	Brain and nervous system cancer	Rate	2016	1.99	1.74	2.25
Incidence	Kanagawa	Both	All Ages	Brain and nervous system cancer	Number	2016	584.07	439.15	702.35
Incidence	Kanagawa	Both	All Ages	Brain and nervous system cancer	Rate	2016	6.34	4.76	7.62
Incidence	Kanagawa	Both	Age-standardized	Brain and nervous system cancer	Rate	2016	4.25	3.29	5.11
Incidence	Niigata	Both	All Ages	Brain and nervous system cancer	Number	2016	164.39	121.50	198.48
Incidence	Niigata	Both	All Ages	Brain and nervous system cancer	Rate	2016	7.26	5.37	8.77
Incidence	Niigata	Both	Age-standardized	Brain and nervous system cancer	Rate	2016	4.47	3.45	5.27
Incidence	Shizuoka	Both	All Ages	Brain and nervous system cancer	Number	2016	272.06	207.99	319.58
Incidence	Shizuoka	Both	All Ages	Brain and nervous system cancer	Rate	2016	7.41	5.67	8.71
Incidence	Shizuoka	Both	Age-standardized	Brain and nervous system cancer	Rate	2016	4.67	3.70	5.45
Incidence	Wakayama	Both	All Ages	Brain and nervous system cancer	Number	2016	69.36	52.27	84.83
Incidence	Wakayama	Both	All Ages	Brain and nervous system cancer	Rate	2016	7.37	5.55	9.02
Incidence	Wakayama	Both	Age-standardized	Brain and nervous system cancer	Rate	2016	4.16	3.39	4.94
Incidence	Chiapas	Both	All Ages	Brain and nervous system cancer	Number	2016	101.64	88.41	112.14
Incidence	Chiapas	Both	All Ages	Brain and nervous system cancer	Rate	2016	1.77	1.54	1.95
Incidence	Chiapas	Both	Age-standardized	Brain and nervous system cancer	Rate	2016	2.28	2.02	2.50
Incidence	Gifu	Both	All Ages	Brain and nervous system cancer	Number	2016	137.90	107.43	164.38
Incidence	Gifu	Both	All Ages	Brain and nervous system cancer	Rate	2016	6.83	5.32	8.14
Incidence	Gifu	Both	Age-standardized	Brain and nervous system cancer	Rate	2016	4.23	3.43	4.99
Incidence	Yamanashi	Both	All Ages	Brain and nervous system cancer	Number	2016	56.57	44.72	67.05
Incidence	Yamanashi	Both	All Ages	Brain and nervous system cancer	Rate	2016	6.78	5.36	8.04
Incidence	Yamanashi	Both	Age-standardized	Brain and nervous system cancer	Rate	2016	4.21	3.48	5.00
Incidence	Nagano	Both	All Ages	Brain and nervous system cancer	Number	2016	136.68	101.01	167.43
Incidence	Nagano	Both	All Ages	Brain and nervous system cancer	Rate	2016	6.58	4.86	8.06
Incidence	Nagano	Both	Age-standardized	Brain and nervous system cancer	Rate	2016	4.01	3.09	4.99
Incidence	South East England	Both	All Ages	Brain and nervous system cancer	Number	2016	636.86	420.07	682.06
Incidence	South East England	Both	All Ages	Brain and nervous system cancer	Rate	2016	7.10	4.68	7.60
Incidence	South East England	Both	Age-standardized	Brain and nervous system cancer	Rate	2016	5.15	3.51	5.50
Incidence	Oaxaca	Both	All Ages	Brain and nervous system cancer	Number	2016	76.83	68.66	88.73
Incidence	Oaxaca	Both	All Ages	Brain and nervous system cancer	Rate	2016	1.78	1.59	2.05
Incidence	Oaxaca	Both	Age-standardized	Brain and nervous system cancer	Rate	2016	2.03	1.83	2.36
Incidence	?saka	Both	All Ages	Brain and nervous system cancer	Number	2016	679.44	528.30	809.93
Incidence	?saka	Both	All Ages	Brain and nervous system cancer	Rate	2016	7.83	6.09	9.33
Incidence	?saka	Both	Age-standardized	Brain and nervous system cancer	Rate	2016	4.96	3.96	5.86
Incidence	Puebla	Both	All Ages	Brain and nervous system cancer	Number	2016	122.02	107.78	145.35
Incidence	Puebla	Both	All Ages	Brain and nervous system cancer	Rate	2016	1.82	1.60	2.16
Incidence	Puebla	Both	Age-standardized	Brain and nervous system cancer	Rate	2016	2.15	1.92	2.56
Incidence	Campeche	Both	All Ages	Brain and nervous system cancer	Number	2016	17.68	15.73	22.51
Incidence	Campeche	Both	All Ages	Brain and nervous system cancer	Rate	2016	1.77	1.58	2.26
Incidence	Campeche	Both	Age-standardized	Brain and nervous system cancer	Rate	2016	2.21	1.98	2.71
Incidence	Kagoshima	Both	All Ages	Brain and nervous system cancer	Number	2016	109.12	82.88	134.52
Incidence	Kagoshima	Both	All Ages	Brain and nervous system cancer	Rate	2016	6.69	5.08	8.25
Incidence	Kagoshima	Both	Age-standardized	Brain and nervous system cancer	Rate	2016	4.03	3.28	4.73
Incidence	Shiga	Both	All Ages	Brain and nervous system cancer	Number	2016	93.24	72.18	109.12
Incidence	Shiga	Both	All Ages	Brain and nervous system cancer	Rate	2016	6.60	5.11	7.73
Incidence	Shiga	Both	Age-standardized	Brain and nervous system cancer	Rate	2016	4.45	3.58	5.44
Incidence	Ky?to	Both	All Ages	Brain and nervous system cancer	Number	2016	171.55	129.70	204.40
Incidence	Ky?to	Both	All Ages	Brain and nervous system cancer	Rate	2016	6.78	5.13	8.08
Incidence	Ky?to	Both	Age-standardized	Brain and nervous system cancer	Rate	2016	4.28	3.33	5.20
Incidence	Sonora	Both	All Ages	Brain and nervous system cancer	Number	2016	86.54	66.93	102.39
Incidence	Sonora	Both	All Ages	Brain and nervous system cancer	Rate	2016	2.77	2.14	3.27
Incidence	Sonora	Both	Age-standardized	Brain and nervous system cancer	Rate	2016	3.17	2.41	3.75
Incidence	Durango	Both	All Ages	Brain and nervous system cancer	Number	2016	41.96	31.69	47.02
Incidence	Durango	Both	All Ages	Brain and nervous system cancer	Rate	2016	2.36	1.78	2.64
Incidence	Durango	Both	Age-standardized	Brain and nervous system cancer	Rate	2016	2.69	2.03	3.01
Incidence	Tabasco	Both	All Ages	Brain and nervous system cancer	Number	2016	46.17	41.68	57.52
Incidence	Tabasco	Both	All Ages	Brain and nervous system cancer	Rate	2016	1.81	1.63	2.26
Incidence	Tabasco	Both	Age-standardized	Brain and nervous system cancer	Rate	2016	2.21	2.01	2.72
Incidence	Michoacán de Ocampo	Both	All Ages	Brain and nervous system cancer	Number	2016	120.72	84.96	133.79
Incidence	Michoacán de Ocampo	Both	All Ages	Brain and nervous system cancer	Rate	2016	2.52	1.77	2.79
Incidence	Michoacán de Ocampo	Both	Age-standardized	Brain and nervous system cancer	Rate	2016	2.89	2.04	3.19
Incidence	Tottori	Both	All Ages	Brain and nervous system cancer	Number	2016	38.71	29.42	47.44
Incidence	Tottori	Both	All Ages	Brain and nervous system cancer	Rate	2016	6.96	5.29	8.53
Incidence	Tottori	Both	Age-standardized	Brain and nervous system cancer	Rate	2016	4.21	3.39	4.87
Incidence	Zacatecas	Both	All Ages	Brain and nervous system cancer	Number	2016	46.90	29.75	53.39
Incidence	Zacatecas	Both	All Ages	Brain and nervous system cancer	Rate	2016	2.97	1.89	3.38
Incidence	Zacatecas	Both	Age-standardized	Brain and nervous system cancer	Rate	2016	3.35	2.14	3.81
Incidence	Aomori	Both	All Ages	Brain and nervous system cancer	Number	2016	99.98	72.60	123.63
Incidence	Aomori	Both	All Ages	Brain and nervous system cancer	Rate	2016	7.71	5.60	9.53
Incidence	Aomori	Both	Age-standardized	Brain and nervous system cancer	Rate	2016	4.38	3.48	5.19
Incidence	Fukushima	Both	All Ages	Brain and nervous system cancer	Number	2016	151.32	108.61	186.12
Incidence	Fukushima	Both	All Ages	Brain and nervous system cancer	Rate	2016	7.83	5.62	9.63
Incidence	Fukushima	Both	Age-standardized	Brain and nervous system cancer	Rate	2016	5.05	3.61	6.09
Incidence	Ibaraki	Both	All Ages	Brain and nervous system cancer	Number	2016	215.12	166.02	257.54
Incidence	Ibaraki	Both	All Ages	Brain and nervous system cancer	Rate	2016	7.43	5.73	8.89
Incidence	Ibaraki	Both	Age-standardized	Brain and nervous system cancer	Rate	2016	4.82	3.80	5.67
Incidence	Okinawa	Both	All Ages	Brain and nervous system cancer	Number	2016	69.44	49.08	86.25
Incidence	Okinawa	Both	All Ages	Brain and nervous system cancer	Rate	2016	4.88	3.45	6.06
Incidence	Okinawa	Both	Age-standardized	Brain and nervous system cancer	Rate	2016	3.70	2.67	4.52
Incidence	Okayama	Both	All Ages	Brain and nervous system cancer	Number	2016	131.99	100.96	155.77
Incidence	Okayama	Both	All Ages	Brain and nervous system cancer	Rate	2016	7.02	5.37	8.29
Incidence	Okayama	Both	Age-standardized	Brain and nervous system cancer	Rate	2016	4.51	3.60	5.27
Incidence	Hidalgo	Both	All Ages	Brain and nervous system cancer	Number	2016	58.04	49.55	63.12
Incidence	Hidalgo	Both	All Ages	Brain and nervous system cancer	Rate	2016	2.05	1.75	2.23
Incidence	Hidalgo	Both	Age-standardized	Brain and nervous system cancer	Rate	2016	2.33	2.00	2.53
Incidence	Aichi	Both	All Ages	Brain and nervous system cancer	Number	2016	603.53	429.62	714.41
Incidence	Aichi	Both	All Ages	Brain and nervous system cancer	Rate	2016	8.09	5.76	9.58
Incidence	Aichi	Both	Age-standardized	Brain and nervous system cancer	Rate	2016	5.71	4.12	6.77
Incidence	Nagasaki	Both	All Ages	Brain and nervous system cancer	Number	2016	101.12	62.55	130.07
Incidence	Nagasaki	Both	All Ages	Brain and nervous system cancer	Rate	2016	7.51	4.64	9.65
Incidence	Nagasaki	Both	Age-standardized	Brain and nervous system cancer	Rate	2016	4.80	2.93	5.97
Incidence	Indonesia	Both	Age-standardized	Brain and nervous system cancer	Rate	2016	2.83	1.97	3.74
Incidence	Nuevo León	Both	All Ages	Brain and nervous system cancer	Number	2016	147.30	103.32	160.55
Incidence	Nuevo León	Both	All Ages	Brain and nervous system cancer	Rate	2016	2.76	1.94	3.01
Incidence	Nuevo León	Both	Age-standardized	Brain and nervous system cancer	Rate	2016	3.13	2.16	3.42
Incidence	Cyprus	Both	All Ages	Brain and nervous system cancer	Number	2016	88.47	71.63	111.36
Incidence	Cyprus	Both	All Ages	Brain and nervous system cancer	Rate	2016	9.72	7.87	12.23
Incidence	Cyprus	Both	Age-standardized	Brain and nervous system cancer	Rate	2016	8.39	6.81	10.49
Incidence	Hy?go	Both	All Ages	Brain and nervous system cancer	Number	2016	376.87	278.06	449.65
Incidence	Hy?go	Both	All Ages	Brain and nervous system cancer	Rate	2016	6.84	5.05	8.17
Incidence	Hy?go	Both	Age-standardized	Brain and nervous system cancer	Rate	2016	4.36	3.36	5.11
Incidence	Iceland	Both	All Ages	Brain and nervous system cancer	Number	2016	78.91	60.80	94.76
Incidence	Iceland	Both	All Ages	Brain and nervous system cancer	Rate	2016	23.86	18.39	28.66
Incidence	Iceland	Both	Age-standardized	Brain and nervous system cancer	Rate	2016	20.76	16.18	24.66
Incidence	Nara	Both	All Ages	Brain and nervous system cancer	Number	2016	77.64	58.65	95.85
Incidence	Nara	Both	All Ages	Brain and nervous system cancer	Rate	2016	5.75	4.35	7.10
Incidence	Nara	Both	Age-standardized	Brain and nervous system cancer	Rate	2016	3.49	2.74	4.26
Incidence	Low SDI	Both	All Ages	Brain and nervous system cancer	Number	2016	9,749.41	8,615.55	10,810.35
Incidence	Low SDI	Both	All Ages	Brain and nervous system cancer	Rate	2016	1.27	1.12	1.41
Incidence	Low SDI	Both	Age-standardized	Brain and nervous system cancer	Rate	2016	1.98	1.74	2.19
Incidence	Kumamoto	Both	All Ages	Brain and nervous system cancer	Number	2016	104.79	75.03	131.24
Incidence	Kumamoto	Both	All Ages	Brain and nervous system cancer	Rate	2016	5.98	4.28	7.49
Incidence	Kumamoto	Both	Age-standardized	Brain and nervous system cancer	Rate	2016	3.72	2.80	4.45
Incidence	?ita	Both	All Ages	Brain and nervous system cancer	Number	2016	91.67	62.35	112.14
Incidence	?ita	Both	All Ages	Brain and nervous system cancer	Rate	2016	7.98	5.43	9.76
Incidence	?ita	Both	Age-standardized	Brain and nervous system cancer	Rate	2016	5.03	3.37	6.00
Incidence	Middle SDI	Both	All Ages	Brain and nervous system cancer	Number	2016	105,723.68	92,430.75	114,403.08
Incidence	Middle SDI	Both	All Ages	Brain and nervous system cancer	Rate	2016	4.60	4.02	4.97
Incidence	Middle SDI	Both	Age-standardized	Brain and nervous system cancer	Rate	2016	4.63	4.05	4.98
Incidence	K?chi	Both	All Ages	Brain and nervous system cancer	Number	2016	48.54	35.63	61.41
Incidence	K?chi	Both	All Ages	Brain and nervous system cancer	Rate	2016	6.81	5.00	8.61
Incidence	K?chi	Both	Age-standardized	Brain and nervous system cancer	Rate	2016	4.05	3.05	4.81
Incidence	Miyazaki	Both	All Ages	Brain and nervous system cancer	Number	2016	66.59	48.81	82.58
Incidence	Miyazaki	Both	All Ages	Brain and nervous system cancer	Rate	2016	6.11	4.48	7.57
Incidence	Miyazaki	Both	Age-standardized	Brain and nervous system cancer	Rate	2016	3.66	2.81	4.39
Deaths	Botswana	Both	All Ages	Brain and nervous system cancer	Number	2016	30.20	14.90	49.40
Deaths	Botswana	Both	All Ages	Brain and nervous system cancer	Rate	2016	1.31	0.65	2.15
Deaths	Botswana	Both	Age-standardized	Brain and nervous system cancer	Rate	2016	2.14	1.08	3.62
Deaths	Australia	Both	All Ages	Brain and nervous system cancer	Number	2016	1,425.63	1,110.72	1,594.81
Deaths	Australia	Both	All Ages	Brain and nervous system cancer	Rate	2016	5.92	4.61	6.62
Deaths	Australia	Both	Age-standardized	Brain and nervous system cancer	Rate	2016	4.54	3.57	5.11
Deaths	Uzbekistan	Both	All Ages	Brain and nervous system cancer	Number	2016	1,113.21	860.28	1,309.08
Deaths	Uzbekistan	Both	All Ages	Brain and nervous system cancer	Rate	2016	3.66	2.83	4.30
Deaths	Uzbekistan	Both	Age-standardized	Brain and nervous system cancer	Rate	2016	4.20	3.46	4.85
Deaths	Laos	Both	All Ages	Brain and nervous system cancer	Number	2016	112.58	87.42	134.49
Deaths	Laos	Both	All Ages	Brain and nervous system cancer	Rate	2016	1.56	1.21	1.86
Deaths	Laos	Both	Age-standardized	Brain and nervous system cancer	Rate	2016	2.26	1.72	2.71
Deaths	Bhutan	Both	All Ages	Brain and nervous system cancer	Number	2016	12.46	7.05	18.77
Deaths	Bhutan	Both	All Ages	Brain and nervous system cancer	Rate	2016	1.56	0.88	2.35
Deaths	Bhutan	Both	Age-standardized	Brain and nervous system cancer	Rate	2016	2.03	1.16	3.01
Deaths	Central Europe	Both	All Ages	Brain and nervous system cancer	Number	2016	9,332.05	7,420.78	10,173.11
Deaths	Central Europe	Both	All Ages	Brain and nervous system cancer	Rate	2016	8.07	6.41	8.79
Deaths	Central Europe	Both	Age-standardized	Brain and nervous system cancer	Rate	2016	5.65	4.57	6.13
Deaths	Lesotho	Both	All Ages	Brain and nervous system cancer	Number	2016	24.91	17.17	37.30
Deaths	Lesotho	Both	All Ages	Brain and nervous system cancer	Rate	2016	1.17	0.80	1.75
Deaths	Lesotho	Both	Age-standardized	Brain and nervous system cancer	Rate	2016	2.00	1.31	3.09
Deaths	New Zealand	Both	All Ages	Brain and nervous system cancer	Number	2016	281.62	223.32	326.06
Deaths	New Zealand	Both	All Ages	Brain and nervous system cancer	Rate	2016	6.19	4.91	7.16
Deaths	New Zealand	Both	Age-standardized	Brain and nervous system cancer	Rate	2016	4.75	3.79	5.49
Deaths	Pakistan	Both	All Ages	Brain and nervous system cancer	Number	2016	4,146.46	3,185.70	5,447.84
Deaths	Pakistan	Both	All Ages	Brain and nervous system cancer	Rate	2016	2.17	1.67	2.85
Deaths	Pakistan	Both	Age-standardized	Brain and nervous system cancer	Rate	2016	2.75	2.15	3.64
Deaths	Caribbean	Both	All Ages	Brain and nervous system cancer	Number	2016	1,273.06	1,089.22	1,383.50
Deaths	Caribbean	Both	All Ages	Brain and nervous system cancer	Rate	2016	2.78	2.38	3.03
Deaths	Caribbean	Both	Age-standardized	Brain and nervous system cancer	Rate	2016	2.83	2.42	3.08
Deaths	Maldives	Both	All Ages	Brain and nervous system cancer	Number	2016	3.96	3.10	5.02
Deaths	Maldives	Both	All Ages	Brain and nervous system cancer	Rate	2016	1.09	0.85	1.38
Deaths	Maldives	Both	Age-standardized	Brain and nervous system cancer	Rate	2016	1.59	1.20	2.05
Deaths	Bosnia and Herzegovina	Both	All Ages	Brain and nervous system cancer	Number	2016	390.00	295.93	483.64
Deaths	Bosnia and Herzegovina	Both	All Ages	Brain and nervous system cancer	Rate	2016	10.24	7.77	12.70
Deaths	Bosnia and Herzegovina	Both	Age-standardized	Brain and nervous system cancer	Rate	2016	7.17	5.54	8.90
Deaths	Namibia	Both	All Ages	Brain and nervous system cancer	Number	2016	22.78	15.35	29.71
Deaths	Namibia	Both	All Ages	Brain and nervous system cancer	Rate	2016	0.91	0.61	1.19
Deaths	Namibia	Both	Age-standardized	Brain and nervous system cancer	Rate	2016	1.52	0.99	2.02
Deaths	Philippines	Both	All Ages	Brain and nervous system cancer	Number	2016	1,968.99	1,625.41	2,377.56
Deaths	Philippines	Both	All Ages	Brain and nervous system cancer	Rate	2016	1.92	1.59	2.32
Deaths	Philippines	Both	Age-standardized	Brain and nervous system cancer	Rate	2016	2.60	2.16	3.11
Deaths	Indonesia	Both	All Ages	Brain and nervous system cancer	Number	2016	5,404.69	3,822.01	7,431.05
Deaths	Indonesia	Both	All Ages	Brain and nervous system cancer	Rate	2016	2.10	1.48	2.88
Deaths	Indonesia	Both	Age-standardized	Brain and nervous system cancer	Rate	2016	2.54	1.79	3.45
Deaths	Latin America and Caribbean	Both	All Ages	Brain and nervous system cancer	Number	2016	17,815.02	13,732.55	19,273.93
Deaths	Latin America and Caribbean	Both	All Ages	Brain and nervous system cancer	Rate	2016	3.09	2.38	3.34
Deaths	Latin America and Caribbean	Both	Age-standardized	Brain and nervous system cancer	Rate	2016	3.51	2.68	3.81
Deaths	Swaziland	Both	All Ages	Brain and nervous system cancer	Number	2016	13.86	8.95	19.92
Deaths	Swaziland	Both	All Ages	Brain and nervous system cancer	Rate	2016	1.04	0.67	1.49
Deaths	Swaziland	Both	Age-standardized	Brain and nervous system cancer	Rate	2016	1.82	1.13	2.68
Deaths	Virgin Islands, U.S.	Both	All Ages	Brain and nervous system cancer	Number	2016	4.17	3.19	4.99
Deaths	Virgin Islands, U.S.	Both	All Ages	Brain and nervous system cancer	Rate	2016	3.97	3.04	4.76
Deaths	Virgin Islands, U.S.	Both	Age-standardized	Brain and nervous system cancer	Rate	2016	2.69	2.09	3.22
Deaths	The Bahamas	Both	All Ages	Brain and nervous system cancer	Number	2016	9.65	8.45	11.40
Deaths	The Bahamas	Both	All Ages	Brain and nervous system cancer	Rate	2016	2.43	2.13	2.87
Deaths	The Bahamas	Both	Age-standardized	Brain and nervous system cancer	Rate	2016	2.44	2.13	2.88
Deaths	Nepal	Both	All Ages	Brain and nervous system cancer	Number	2016	411.85	219.82	622.66
Deaths	Nepal	Both	All Ages	Brain and nervous system cancer	Rate	2016	1.37	0.73	2.07
Deaths	Nepal	Both	Age-standardized	Brain and nervous system cancer	Rate	2016	1.85	1.00	2.75
[truncated: 909 more rows]
